# Supplementary material for: 1-(2-Oxo-3,4-dihydro-2H-1,3-benzoxazin-4-yl)urea monohydrate
Source: Acta Crystallogr Sect E Struct Rep Online. 2010 Aug 18;66(Pt 9):o2348. doi: 10.1107/S1600536810032411 (PMC3007927; doi:10.1107/S1600536810032411)
Supplement: Supplementary file 1 [file e-66-o2348-sup1.cif]

##############################################################################
###                                                                        ###
###        Electronic paper (Acta Crystallographica Section E)             ###
###                                                                        ###
##############################################################################
#                                                                            #
# This CIF contains the data in a paper accepted for publication in Acta     #
# Crystallographica Section E. It conforms to the requirements of Notes      #
# for Authors for Section E, and has been peer reviewed under the auspices   #
# of the IUCr Commission on Journals.                                        #
#                                                                            #
# Full details of the Crystallographic Information File format               #
# are given in the paper "The Crystallographic Information File (CIF):       #
# a New Standard Archive File for Crystallography" by S. R. Hall, F. H.      #
# Allen and I. D. Brown [Acta Cryst. (1991), A47, 655-685].                  #
#                                                                            #
# The current version of the core CIF dictionary is obtainable from          #
# ftp://ftp.iucr.org/pub/cif_core.dic. The current version number is 2.4.    #
#                                                                            #
# Software is freely available for graphical display of the structure(s) in  #
# this CIF.  For information consult the CIF home page http://www.iucr.org/  #
# cif/home.html                                                              #
#                                                                            #
# This file may be used for bona fide research purposes within the           #
# scientific community so long as proper attribution is given to the journal # 
# article from which it was obtained.                                        #
#                                                                            #
##############################################################################
                                             
data_global
_audit_creation_method     'from SHELXL97 CIF and IUCr SHELXL97-template'
_journal_date_recd_electronic     2010-08-02
_journal_date_accepted     2010-08-11
_journal_name_full     'Acta Crystallographica, Section E'
_journal_year     2010
_journal_volume     66
_journal_issue      9
_journal_page_first     o2348
_journal_page_last     o2348
_journal_paper_category     QO
_journal_coeditor_code     RK2226
_publ_contact_author_name     'Malahat M. Kurbanova'
_publ_contact_author_address
;
Baku State University, Z. Khalilov St. 23, Baku, AZ-1148, Azerbaijan
;
_publ_contact_author_email     'mkurbanova72@mail.ru'
_publ_contact_author_fax     '+994125108547'
_publ_contact_author_phone     '+994125983376'
_publ_section_title
;
1-(2-Oxo-3,4-dihydro-2<i>H</i>-1,3-benzoxazin-4-yl)urea monohydrate
;
loop_
    _publ_author_name
    _publ_author_address
    'Kurbanova, Malahat M.'
;
Baku State University,
Z. Khalilov Street 23, Baku, AZ-1148, Azerbaijan
;
    'Novruzova, Aysel B.'
;
Baku State University,
Z. Khalilov Street 23, Baku, AZ-1148, Azerbaijan
;
    'Gurbanov, Atash V.'
;
Baku State University,
Z. Khalilov Street 23, Baku, AZ-1148, Azerbaijan
;
    'Ismaylova, Sheyda R.'
;
Baku State University,
Z. Khalilov Street 23, Baku, AZ-1148, Azerbaijan
;
    'Maharramov, Abel M.'
;
Baku State University,
Z. Khalilov Street 23, Baku, AZ-1148, Azerbaijan
;
data_I
_audit_creation_method     SHELXL97
_chemical_name_systematic
;
1-(2-Oxo-3,4-dihydro-2<i>H</i>-1,3-benzoxazin-4-yl)urea monohydrate
;
_chemical_name_common     ?
_chemical_formula_moiety     'C9 H9 N3 O3, H2 O'
_chemical_formula_sum     'C9 H11 N3 O4'
_chemical_formula_iupac     'C9 H9 N3 O3, H2 O'
_chemical_formula_weight     225.21
_chemical_melting_point     499
_symmetry_cell_setting     monoclinic
_symmetry_space_group_name_H-M     'P 21/n'
_symmetry_space_group_name_Hall     '-P 2yn'
loop_
    _symmetry_equiv_pos_as_xyz
    'x, y, z'
    '-x+1/2, y+1/2, -z+1/2'
    '-x, -y, -z'
    'x-1/2, -y-1/2, z-1/2'
_cell_length_a     5.3393(10)
_cell_length_b     8.5465(16)
_cell_length_c     21.846(4)
_cell_angle_alpha     90.00
_cell_angle_beta     95.472(4)
_cell_angle_gamma     90.00
_cell_volume     992.3(3)
_cell_formula_units_Z     4
_cell_measurement_reflns_used     3341
_cell_measurement_theta_min     2.56
_cell_measurement_theta_max     28.18
_cell_measurement_temperature     296(2)
_exptl_crystal_description     'prism'
_exptl_crystal_colour     'colourless'
_exptl_crystal_size_max     0.30
_exptl_crystal_size_mid     0.30
_exptl_crystal_size_min     0.30
_exptl_crystal_density_diffrn     1.508
_exptl_crystal_density_meas     ?
_exptl_crystal_density_method     'not measured'
_exptl_crystal_F_000     472
_exptl_absorpt_coefficient_mu     0.121
_exptl_absorpt_correction_type     multi-scan
_exptl_absorpt_process_details     '(SADABS; Sheldrick, 2003)'
_exptl_absorpt_correction_T_min     0.965
_exptl_absorpt_correction_T_max     0.965
_diffrn_ambient_temperature     296(2)
_diffrn_radiation_type     MoK\a
_diffrn_radiation_wavelength     0.71073
_diffrn_radiation_source     'fine-focus sealed tube'
_diffrn_radiation_monochromator     'graphite'
_diffrn_measurement_device_type     'Bruker APEXII CCD'
_diffrn_measurement_method     '\f and \w'
_diffrn_detector_area_resol_mean     ?
_diffrn_reflns_number     10468
_diffrn_reflns_av_R_equivalents     0.0576
_diffrn_reflns_av_sigmaI/netI     0.0468
_diffrn_reflns_theta_min     1.87
_diffrn_reflns_theta_max     28.35
_diffrn_reflns_theta_full     28.35
_diffrn_measured_fraction_theta_max     0.984
_diffrn_measured_fraction_theta_full     0.984
_diffrn_reflns_limit_h_min     -7
_diffrn_reflns_limit_h_max     7
_diffrn_reflns_limit_k_min     -11
_diffrn_reflns_limit_k_max     11
_diffrn_reflns_limit_l_min     -29
_diffrn_reflns_limit_l_max     28
_refine_special_details
;
 Refinement of <i>F</i>^2^ against ALL reflections. The weighted
 <i>R</i>-factor <i>wR</i> and goodness of fit <i>S</i> are based on
 <i>F</i>^2^, conventional <i>R</i>-factors <i>R</i> are based on <i>F</i>,
 with <i>F</i> set to zero for negative <i>F</i>^2^. The threshold expression
 of <i>F</i>^2^ > \s(<i>F</i>^2^) is used only for calculating
 <i>R</i>-factors(gt) <i>etc</i>. and is not relevant to the choice of
 reflections for refinement. <i>R</i>-factors based on <i>F</i>^2^ are
 statistically about twice as large as those based on <i>F</i>, and
 <i>R</i>-factors based on ALL data will be even larger.
;
_reflns_number_total     2448
_reflns_number_gt     1942
_reflns_threshold_expression     I>2\s(I)
_refine_ls_structure_factor_coef     Fsqd
_refine_ls_matrix_type     full
_refine_ls_R_factor_all     0.0534
_refine_ls_R_factor_gt     0.0427
_refine_ls_wR_factor_gt     0.1092
_refine_ls_wR_factor_ref     0.1166
_refine_ls_goodness_of_fit_ref     1.000
_refine_ls_restrained_S_all     1.000
_refine_ls_number_reflns     2448
_refine_ls_number_parameters     145
_refine_ls_number_restraints     0
_refine_ls_hydrogen_treatment     constr
_refine_ls_weighting_scheme     calc
_refine_ls_weighting_details
           'calc w=1/[\s^2^(Fo^2^)+(0.0598P)^2^+0.12P] where P=(Fo^2^+2Fc^2^)/3'
_atom_sites_solution_hydrogens     difmap
_atom_sites_solution_primary     direct
_atom_sites_solution_secondary     difmap
_refine_ls_shift/su_max     0.000
_refine_ls_shift/su_mean     0.000
_refine_diff_density_max     0.278
_refine_diff_density_min     -0.291
_refine_ls_extinction_method     'none'
_refine_ls_extinction_coef     ?
loop_
    _atom_type_symbol
    _atom_type_description
    _atom_type_scat_dispersion_real
    _atom_type_scat_dispersion_imag
    _atom_type_scat_source
    'C' 'C' 0.0033 0.0016
                         'International Tables Vol C Tables 4.2.6.8 and 6.1.1.4'
    'H' 'H' 0.0000 0.0000
                         'International Tables Vol C Tables 4.2.6.8 and 6.1.1.4'
    'N' 'N' 0.0061 0.0033
                         'International Tables Vol C Tables 4.2.6.8 and 6.1.1.4'
    'O' 'O' 0.0106 0.0060
                         'International Tables Vol C Tables 4.2.6.8 and 6.1.1.4'
_computing_data_collection     '<i>APEX2</i> (Bruker, 2005)'
_computing_cell_refinement     '<i>SAINT-Plus</i> (Bruker, 2001)'
_computing_data_reduction     '<i>SAINT-Plus</i> (Bruker, 2001)'
_computing_structure_solution     '<i>SHELXTL</i> (Sheldrick, 2008)'
_computing_structure_refinement     '<i>SHELXTL</i> (Sheldrick, 2008)'
_computing_molecular_graphics     '<i>SHELXTL</i> (Sheldrick, 2008)'
_computing_publication_material     '<i>SHELXTL</i> (Sheldrick, 2008)'
loop_
    _atom_site_type_symbol
    _atom_site_label
    _atom_site_fract_x
    _atom_site_fract_y
    _atom_site_fract_z
    _atom_site_U_iso_or_equiv
    _atom_site_adp_type
    _atom_site_calc_flag
    _atom_site_refinement_flags
    _atom_site_occupancy
    _atom_site_disorder_assembly
    _atom_site_disorder_group
    O O1 0.72114(16) 0.97940(12) 0.35888(4) 0.0372(2) Uani d . 1 . .
    O O2 0.7419(2) 1.05038(14) 0.45587(5) 0.0500(3) Uani d . 1 . .
    O O3 0.74592(16) 0.64789(12) 0.40776(4) 0.0377(3) Uani d . 1 . .
    N N1 0.3995(2) 0.91465(14) 0.41776(5) 0.0360(3) Uani d . 1 . .
    H H1 0.3548 0.9179 0.4565 0.043 Uiso d R 1 . .
    N N2 0.32112(19) 0.63842(14) 0.40155(5) 0.0348(3) Uani d . 1 . .
    H H2A 0.1839 0.5802 0.4065 0.042 Uiso d R 1 . .
    N N3 0.5568(2) 0.42106(15) 0.43002(6) 0.0420(3) Uani d . 1 . .
    H H3A 0.7098 0.3794 0.4466 0.050 Uiso d R 1 . .
    H H3B 0.4077 0.3652 0.4378 0.050 Uiso d R 1 . .
    C C1 0.6227(2) 0.98097(16) 0.41376(6) 0.0337(3) Uani d . 1 . .
    C C2 0.2868(2) 0.79512(16) 0.37637(6) 0.0322(3) Uani d . 1 . .
    H H2 0.1054 0.8154 0.3709 0.039 Uiso calc R 1 . .
    C C3 0.3850(2) 0.81370(15) 0.31454(6) 0.0316(3) Uani d . 1 . .
    C C4 0.2696(3) 0.74090(18) 0.26224(7) 0.0418(3) Uani d . 1 . .
    H H4 0.1274 0.6796 0.2652 0.050 Uiso calc R 1 . .
    C C5 0.3641(3) 0.7586(2) 0.20596(7) 0.0495(4) Uani d . 1 . .
    H H5 0.2852 0.7098 0.1713 0.059 Uiso calc R 1 . .
    C C6 0.5756(3) 0.8489(2) 0.20131(7) 0.0483(4) Uani d . 1 . .
    H H6 0.6398 0.8600 0.1634 0.058 Uiso calc R 1 . .
    C C7 0.6926(3) 0.92281(19) 0.25240(7) 0.0418(3) Uani d . 1 . .
    H H7 0.8347 0.9842 0.2493 0.050 Uiso calc R 1 . .
    C C8 0.5943(2) 0.90387(16) 0.30837(6) 0.0316(3) Uani d . 1 . .
    C C9 0.5510(2) 0.57119(16) 0.41307(5) 0.0306(3) Uani d . 1 . .
    O O4 0.08489(19) 0.29496(14) 0.46692(5) 0.0499(3) Uani d . 1 . .
    H H4A 0.0070 0.1995 0.4555 0.075 Uiso d R 1 . .
    H H4B 0.1116 0.2988 0.5099 0.075 Uiso d R 1 . .
loop_
    _atom_site_aniso_label
    _atom_site_aniso_U_11
    _atom_site_aniso_U_22
    _atom_site_aniso_U_33
    _atom_site_aniso_U_12
    _atom_site_aniso_U_13
    _atom_site_aniso_U_23
    O1 0.0276(4) 0.0451(6) 0.0392(5) -0.0083(4) 0.0049(4) 0.0007(4)
    O2 0.0477(6) 0.0588(7) 0.0432(6) -0.0203(5) 0.0027(5) -0.0081(5)
    O3 0.0229(4) 0.0452(6) 0.0455(5) -0.0048(4) 0.0059(4) 0.0060(4)
    N1 0.0293(5) 0.0432(7) 0.0368(6) -0.0030(5) 0.0093(4) -0.0067(5)
    N2 0.0218(5) 0.0415(6) 0.0419(6) -0.0091(4) 0.0066(4) 0.0025(5)
    N3 0.0385(6) 0.0410(7) 0.0477(7) -0.0032(5) 0.0101(5) 0.0076(5)
    C1 0.0295(6) 0.0344(7) 0.0371(7) -0.0026(5) 0.0024(5) 0.0001(5)
    C2 0.0177(5) 0.0416(7) 0.0375(7) -0.0009(5) 0.0041(5) -0.0021(5)
    C3 0.0240(5) 0.0363(7) 0.0343(6) 0.0033(5) 0.0019(5) 0.0020(5)
    C4 0.0352(7) 0.0466(8) 0.0423(8) -0.0025(6) -0.0023(6) -0.0008(6)
    C5 0.0556(9) 0.0565(10) 0.0349(7) 0.0027(7) -0.0032(6) -0.0035(7)
    C6 0.0578(9) 0.0539(9) 0.0346(7) 0.0087(7) 0.0121(6) 0.0041(7)
    C7 0.0385(7) 0.0448(8) 0.0437(8) 0.0023(6) 0.0125(6) 0.0086(6)
    C8 0.0248(5) 0.0350(7) 0.0350(6) 0.0040(5) 0.0025(5) 0.0023(5)
    C9 0.0269(6) 0.0396(7) 0.0260(6) -0.0056(5) 0.0062(4) -0.0013(5)
    O4 0.0416(6) 0.0568(7) 0.0506(6) -0.0155(5) 0.0009(5) 0.0044(5)
_geom_special_details
;
 All s.u.'s (except the s.u. in the dihedral angle between two l.s. planes)
 are estimated using the full covariance matrix. The cell s.u.'s are taken
 into account individually in the estimation of s.u.'s in distances, angles
 and torsion angles; correlations between s.u.'s in cell parameters are only
 used when they are defined by crystal symmetry. An approximate (isotropic)
 treatment of cell s.u.'s is used for estimating s.u.'s involving l.s. planes.
;
loop_
    _geom_bond_atom_site_label_1
    _geom_bond_atom_site_label_2
    _geom_bond_site_symmetry_2
    _geom_bond_distance
    _geom_bond_publ_flag
    O1 C1 . 1.3541(16) ?
    O1 C8 . 1.3965(16) ?
    O2 C1 . 1.2213(17) ?
    O3 C9 . 1.2449(15) ?
    N1 C1 . 1.3300(16) ?
    N1 C2 . 1.4558(17) ?
    N1 H1 . 0.9026 ?
    N2 C9 . 1.3567(17) ?
    N2 C2 . 1.4527(18) ?
    N2 H2A . 0.9010 ?
    N3 C9 . 1.3350(19) ?
    N3 H3A . 0.9321 ?
    N3 H3B . 0.9572 ?
    C2 C3 . 1.5032(18) ?
    C2 H2 . 0.9800 ?
    C3 C8 . 1.3746(18) ?
    C3 C4 . 1.3919(19) ?
    C4 C5 . 1.381(2) ?
    C4 H4 . 0.9300 ?
    C5 C6 . 1.380(2) ?
    C5 H5 . 0.9300 ?
    C6 C7 . 1.379(2) ?
    C6 H6 . 0.9300 ?
    C7 C8 . 1.3853(19) ?
    C7 H7 . 0.9300 ?
    O4 H4A . 0.9390 ?
    O4 H4B . 0.9361 ?
loop_
    _geom_angle_atom_site_label_1
    _geom_angle_atom_site_label_2
    _geom_angle_atom_site_label_3
    _geom_angle_site_symmetry_1
    _geom_angle_site_symmetry_3
    _geom_angle
    _geom_angle_publ_flag
    C1 O1 C8 . . 120.28(10) ?
    C1 N1 C2 . . 125.32(11) ?
    C1 N1 H1 . . 111.6 ?
    C2 N1 H1 . . 118.3 ?
    C9 N2 C2 . . 122.67(10) ?
    C9 N2 H2A . . 118.4 ?
    C2 N2 H2A . . 118.7 ?
    C9 N3 H3A . . 118.1 ?
    C9 N3 H3B . . 122.1 ?
    H3A N3 H3B . . 117.0 ?
    O2 C1 N1 . . 124.29(12) ?
    O2 C1 O1 . . 116.96(12) ?
    N1 C1 O1 . . 118.66(11) ?
    N2 C2 N1 . . 112.46(11) ?
    N2 C2 C3 . . 113.30(11) ?
    N1 C2 C3 . . 108.97(10) ?
    N2 C2 H2 . . 107.3 ?
    N1 C2 H2 . . 107.3 ?
    C3 C2 H2 . . 107.3 ?
    C8 C3 C4 . . 118.06(12) ?
    C8 C3 C2 . . 120.24(11) ?
    C4 C3 C2 . . 121.70(12) ?
    C5 C4 C3 . . 120.75(14) ?
    C5 C4 H4 . . 119.6 ?
    C3 C4 H4 . . 119.6 ?
    C6 C5 C4 . . 119.86(14) ?
    C6 C5 H5 . . 120.1 ?
    C4 C5 H5 . . 120.1 ?
    C7 C6 C5 . . 120.49(14) ?
    C7 C6 H6 . . 119.8 ?
    C5 C6 H6 . . 119.8 ?
    C6 C7 C8 . . 118.70(14) ?
    C6 C7 H7 . . 120.7 ?
    C8 C7 H7 . . 120.6 ?
    C3 C8 C7 . . 122.14(13) ?
    C3 C8 O1 . . 121.28(11) ?
    C7 C8 O1 . . 116.57(12) ?
    O3 C9 N3 . . 122.31(12) ?
    O3 C9 N2 . . 120.61(12) ?
    N3 C9 N2 . . 117.07(11) ?
    H4A O4 H4B . . 108.6 ?
loop_
    _geom_torsion_atom_site_label_1
    _geom_torsion_atom_site_label_2
    _geom_torsion_atom_site_label_3
    _geom_torsion_atom_site_label_4
    _geom_torsion_site_symmetry_1
    _geom_torsion_site_symmetry_2
    _geom_torsion_site_symmetry_3
    _geom_torsion_site_symmetry_4
    _geom_torsion
    _geom_torsion_publ_flag
    C2 N1 C1 O2 . . . . -161.10(14) ?
    C2 N1 C1 O1 . . . . 22.4(2) ?
    C8 O1 C1 O2 . . . . -179.29(12) ?
    C8 O1 C1 N1 . . . . -2.56(18) ?
    C9 N2 C2 N1 . . . . -64.31(15) ?
    C9 N2 C2 C3 . . . . 59.82(15) ?
    C1 N1 C2 N2 . . . . 98.81(15) ?
    C1 N1 C2 C3 . . . . -27.67(17) ?
    N2 C2 C3 C8 . . . . -110.70(13) ?
    N1 C2 C3 C8 . . . . 15.31(16) ?
    N2 C2 C3 C4 . . . . 69.07(15) ?
    N1 C2 C3 C4 . . . . -164.92(12) ?
    C8 C3 C4 C5 . . . . 0.3(2) ?
    C2 C3 C4 C5 . . . . -179.52(14) ?
    C3 C4 C5 C6 . . . . 0.2(2) ?
    C4 C5 C6 C7 . . . . -0.5(3) ?
    C5 C6 C7 C8 . . . . 0.3(2) ?
    C4 C3 C8 C7 . . . . -0.5(2) ?
    C2 C3 C8 C7 . . . . 179.31(12) ?
    C4 C3 C8 O1 . . . . -179.47(12) ?
    C2 C3 C8 O1 . . . . 0.31(19) ?
    C6 C7 C8 C3 . . . . 0.2(2) ?
    C6 C7 C8 O1 . . . . 179.23(13) ?
    C1 O1 C8 C3 . . . . -8.08(18) ?
    C1 O1 C8 C7 . . . . 172.86(12) ?
    C2 N2 C9 O3 . . . . 6.81(19) ?
    C2 N2 C9 N3 . . . . -173.09(11) ?
loop_
    _geom_hbond_atom_site_label_D
    _geom_hbond_atom_site_label_H
    _geom_hbond_atom_site_label_A
    _geom_hbond_site_symmetry_A
    _geom_hbond_distance_DH
    _geom_hbond_distance_HA
    _geom_hbond_distance_DA
    _geom_hbond_angle_DHA
    _geom_hbond_publ_flag
    N1 H1 O2 3_676 0.90 2.05 2.946(2) 174 yes
    N2 H2A O3 1_455 0.90 2.41 3.088(2) 132 yes
    N3 H3A O4 1_655 0.93 2.14 3.054(2) 169 yes
    N3 H3B O4 . 0.96 1.99 2.923(2) 166 yes
    O4 H4A O2 1_445 0.94 1.91 2.774(2) 153 yes
    O4 H4B O3 3_666 0.94 1.94 2.842(2) 161 yes
