# Supplementary material for: 1-(2-Oxo-3,4-dihydro-2H-1,3-benzoxazin-4-yl)urea monohydrate
Source: Acta Crystallogr Sect E Struct Rep Online. 2010 Aug 18;66(Pt 9):o2348. doi: 10.1107/S1600536810032411 (PMC3007927; doi:10.1107/S1600536810032411)
Supplement: Supplementary file 2 [file e-66-o2348-Isup2.hkl]

# 
# h,k,l, Fc-squared, Fo-squared, sigma(Fo-squared) and status flag 
# 
data_I
_shelx_title 'I in P2(1)/n' 
_shelx_refln_list_code          4 
_shelx_F_calc_maximum      143.07 
_exptl_crystal_F_000       472.00 
_reflns_d_resolution_high  0.7483 
 
loop_ 
 _symmetry_equiv_pos_as_xyz 
 'x, y, z' 
 '-x+1/2, y+1/2, -z+1/2' 
 '-x, -y, -z' 
 'x-1/2, -y-1/2, z-1/2' 
 
_cell_length_a     5.3393 
_cell_length_b     8.5465 
_cell_length_c    21.8457 
_cell_angle_alpha  90.000 
_cell_angle_beta   95.472 
_cell_angle_gamma  90.000 
 
_shelx_F_squared_multiplier     1.000 
 
loop_ 
 _refln_index_h 
 _refln_index_k 
 _refln_index_l 
 _refln_F_squared_calc 
 _refln_F_squared_meas 
 _refln_F_squared_sigma 
 _refln_observed_status 
   2   0   0     3668.59     3808.72    147.65 o 
   4   0   0        0.56        0.59      0.71 o 
   6   0   0      401.68      400.62     17.24 o 
   1   1   0     1286.87     1328.99     34.02 o 
   2   1   0     2174.20     2354.93     64.87 o 
   3   1   0      914.49     1002.71     28.04 o 
   4   1   0       56.28       67.01      2.57 o 
   5   1   0       50.99       52.51      2.34 o 
   6   1   0        0.39       -0.67      0.80 o 
   7   1   0        7.77        6.21      1.82 o 
   1   2   0       67.54       78.38      3.27 o 
   2   2   0       11.25        7.54      0.64 o 
   3   2   0       63.48       72.33      2.53 o 
   4   2   0       27.64       36.01      1.72 o 
   5   2   0      100.89       99.98      3.72 o 
   6   2   0        0.35        1.59      1.01 o 
   1   3   0      525.88      517.42     15.72 o 
   2   3   0      733.90      788.27     22.10 o 
   3   3   0      159.94      187.15      5.76 o 
   5   3   0      141.71      141.22      4.90 o 
   6   3   0        6.97        9.95      1.79 o 
   0   4   0       29.03       35.65      2.31 o 
   1   4   0      724.06      683.91     34.07 o 
   2   4   0      243.90      261.01      7.81 o 
   3   4   0       26.17       23.66      1.34 o 
   4   4   0        5.98        8.55      0.99 o 
   5   4   0        0.00        0.46      0.83 o 
   6   4   0        0.10        0.09      1.07 o 
   1   5   0      363.31      360.58     13.68 o 
   2   5   0        5.85        4.60      0.67 o 
   3   5   0        4.48        5.96      0.80 o 
   4   5   0       39.30       40.01      2.11 o 
   5   5   0        1.36        1.88      1.19 o 
   6   5   0        1.90        5.22      1.57 o 
   0   6   0      104.86      121.08      6.58 o 
   1   6   0      134.11      136.10      6.62 o 
   2   6   0       99.39       93.94      4.96 o 
   3   6   0      123.43      110.69      5.97 o 
   4   6   0       10.12        8.22      1.48 o 
   5   6   0        1.18        2.33      1.27 o 
   6   6   0        1.88        2.82      1.74 o 
   1   7   0        2.42        1.15      0.59 o 
   2   7   0       18.43       15.21      2.43 o 
   3   7   0      190.96      196.29      9.17 o 
   4   7   0       15.35       19.11      2.16 o 
   5   7   0        4.02        3.73      1.49 o 
   0   8   0       31.86       27.01      3.53 o 
   1   8   0       16.56       13.28      1.19 o 
   2   8   0       55.99       54.11      3.65 o 
   3   8   0       28.32       26.67      4.20 o 
   4   8   0        0.11        0.15      1.19 o 
   5   8   0        9.57        9.55      2.87 o 
   1   9   0       22.67       19.53      2.24 o 
   2   9   0       30.87       34.64      3.98 o 
   3   9   0        1.05        1.46      1.25 o 
   4   9   0       15.24       14.47      2.59 o 
   0  10   0        1.15       -2.16      2.66 o 
   1  10   0       18.09       20.86      3.24 o 
   2  10   0       30.69       31.11      5.83 o 
   3  10   0        2.97        2.86      1.54 o 
   1  11   0       11.99        6.65      4.58 o 
  -7   0   1       34.72       40.55      4.89 o 
  -5   0   1       54.66       51.69      3.38 o 
  -3   0   1      324.26      338.71     13.88 o 
  -1   0   1     2346.85     2152.11     83.03 o 
   1   0   1     4634.51     4312.68    221.36 o 
   3   0   1      667.01      698.01     27.85 o 
   5   0   1      353.65      366.41     15.55 o 
   7   0   1       31.24       34.18      3.92 o 
  -7   1   1       62.80       68.09      4.25 o 
  -6   1   1       28.10       27.19      1.82 o 
  -5   1   1       28.59       35.13      1.91 o 
  -4   1   1       70.89       69.27      2.63 o 
  -2   1   1     2310.79     2428.73     66.86 o 
  -1   1   1     3110.67     3042.25     71.71 o 
   0   1   1      256.48      239.44      6.72 o 
   1   1   1     5741.43     5443.97    148.97 o 
   2   1   1      202.57      234.03      6.77 o 
   3   1   1     1018.85     1080.76     30.12 o 
   4   1   1      290.18      315.53      9.36 o 
   5   1   1       36.24       38.58      1.99 o 
   6   1   1        2.58        2.50      0.97 o 
   7   1   1        1.64        0.28      1.45 o 
  -7   2   1        1.89        7.15      3.75 o 
  -6   2   1       25.39       25.88      1.97 o 
  -5   2   1      156.03      146.87      5.01 o 
  -4   2   1      257.80      271.00      8.14 o 
  -3   2   1       19.84       16.38      0.95 o 
  -2   2   1      501.49      591.95     16.51 o 
  -1   2   1      847.93      886.41     22.95 o 
   0   2   1     3370.52     3180.48    128.05 o 
   1   2   1    20468.51    16833.17    605.92 o 
   2   2   1      221.07      244.29      7.10 o 
   3   2   1       72.03       60.14      2.21 o 
   4   2   1      196.22      201.47      6.25 o 
   5   2   1       33.97       42.59      2.13 o 
   6   2   1       29.54       28.07      1.93 o 
  -6   3   1        8.80        9.09      1.63 o 
  -5   3   1        2.28        3.90      0.91 o 
  -4   3   1      127.46      131.48      4.38 o 
  -3   3   1      207.75      212.69      6.45 o 
  -2   3   1     1156.61     1288.23     35.78 o 
  -1   3   1      108.53      111.85      3.77 o 
   0   3   1     4729.86     4787.57    226.92 o 
   1   3   1     1084.27      936.93     60.81 o 
   2   3   1      384.65      428.16     12.31 o 
   3   3   1      124.03      135.13      4.39 o 
   4   3   1        0.00       -0.38      0.59 o 
   5   3   1       26.87       25.04      1.68 o 
   6   3   1       23.93       28.17      2.13 o 
  -6   4   1        0.01       -0.50      1.12 o 
  -5   4   1       69.69       64.59      3.60 o 
  -4   4   1        8.40        8.74      0.95 o 
  -3   4   1       23.86       20.09      1.19 o 
  -2   4   1      350.77      325.61     11.90 o 
  -1   4   1        4.72        3.31      0.50 o 
   0   4   1      113.63      103.76      3.83 o 
   1   4   1      944.73      951.49     34.86 o 
   2   4   1       19.25       18.90      1.19 o 
   3   4   1        1.02        1.87      0.63 o 
   4   4   1       66.43       63.84      2.66 o 
   5   4   1       12.31       11.65      1.43 o 
   6   4   1        0.17       -0.20      1.17 o 
  -6   5   1        0.22        2.24      1.43 o 
  -5   5   1       36.70       39.72      2.88 o 
  -4   5   1       11.31       10.83      1.49 o 
  -3   5   1       34.01       30.96      1.53 o 
  -2   5   1        0.71        0.53      0.46 o 
  -1   5   1        9.94        6.55      1.03 o 
   0   5   1      211.78      234.12      8.15 o 
   1   5   1       49.36       44.99      2.56 o 
   2   5   1      362.43      377.80     11.94 o 
   3   5   1      324.24      318.67     15.22 o 
   4   5   1       88.51       83.97      4.51 o 
   5   5   1       93.39       91.21      4.80 o 
   6   5   1       18.72       18.69      2.67 o 
  -6   6   1        2.74        4.68      1.87 o 
  -5   6   1        5.84        8.97      1.66 o 
  -4   6   1       43.28       41.24      3.21 o 
  -3   6   1        2.24        2.19      1.02 o 
  -2   6   1       63.15       63.91      2.75 o 
  -1   6   1      386.93      363.71     12.97 o 
   0   6   1      216.04      223.43      7.92 o 
   1   6   1       35.79       39.99      2.68 o 
   2   6   1      182.18      189.94      6.46 o 
   3   6   1      270.59      264.81      9.67 o 
   4   6   1       31.64       27.28      2.30 o 
   5   6   1       24.89       29.50      2.59 o 
  -5   7   1        0.69        3.11      1.44 o 
  -4   7   1       39.50       40.53      4.87 o 
  -3   7   1       21.39       19.96      2.97 o 
  -2   7   1       23.77       21.32      2.29 o 
  -1   7   1        3.96        3.11      0.82 o 
   0   7   1       11.74       10.96      1.10 o 
   1   7   1       10.22        8.40      0.93 o 
   2   7   1      665.05      648.68     20.13 o 
   3   7   1        9.00       12.45      1.69 o 
   4   7   1        0.92        0.71      1.08 o 
   5   7   1        0.67       -0.45      1.15 o 
  -5   8   1        1.04       -0.11      1.28 o 
  -4   8   1       13.13       15.01      2.03 o 
  -3   8   1       24.22       23.93      3.12 o 
  -2   8   1       20.08       20.74      2.74 o 
  -1   8   1        3.67        1.91      0.68 o 
   0   8   1       41.96       35.59      3.04 o 
   1   8   1       11.54        9.93      1.49 o 
   2   8   1        0.43       -0.57      0.85 o 
   3   8   1        1.17        0.82      1.14 o 
   4   8   1       47.96       47.88      7.92 o 
   5   8   1        0.27        0.10      1.53 o 
  -4   9   1        0.08       -0.68      1.21 o 
  -3   9   1        1.76        3.61      1.47 o 
  -2   9   1        1.38        1.13      1.05 o 
  -1   9   1       19.17       17.62      4.04 o 
   0   9   1       11.19        7.55      1.06 o 
   1   9   1       48.87       51.88      4.29 o 
   2   9   1       12.87       13.49      3.30 o 
   3   9   1        0.08       -1.14      1.17 o 
   4   9   1        6.49        6.18      1.71 o 
  -3  10   1        1.87        1.24      1.43 o 
  -2  10   1       36.12       43.71      3.64 o 
  -1  10   1        1.97        3.62      2.03 o 
   0  10   1        6.26        4.94      2.07 o 
   1  10   1        3.13        2.69      1.24 o 
   2  10   1       32.69       28.12      6.22 o 
   3  10   1        0.17       -0.83      1.20 o 
  -1  11   1        2.12        3.37      2.33 o 
   0  11   1       13.46       11.24      4.08 o 
   1  11   1        1.87       -0.92      2.56 o 
  -6   0   2       43.89       45.83      3.44 o 
  -4   0   2       34.01       35.51      3.63 o 
  -2   0   2       17.89       20.28      1.35 o 
   0   0   2      134.05      147.59      8.15 o 
   2   0   2      644.43      568.56     22.59 o 
   4   0   2      368.00      378.12     15.73 o 
   6   0   2        0.64        4.20      1.52 o 
  -7   1   2       11.97       16.99      2.09 o 
  -6   1   2       33.00       37.06      2.12 o 
  -5   1   2       27.91       30.05      1.76 o 
  -4   1   2       14.80       21.73      1.42 o 
  -3   1   2      532.22      576.23     16.20 o 
  -2   1   2     3524.42     3531.19     96.33 o 
  -1   1   2     2621.13     2508.27     66.55 o 
   0   1   2     3815.59     3570.77    143.01 o 
   1   1   2       22.24       27.46      1.17 o 
   2   1   2      187.23      203.76      5.97 o 
   3   1   2      402.06      436.54     12.48 o 
   4   1   2      228.54      216.02      6.65 o 
   5   1   2      119.39      118.12      4.19 o 
   6   1   2        1.03        1.33      0.90 o 
   7   1   2        7.61       12.68      2.97 o 
  -7   2   2        2.89        7.17      2.04 o 
  -6   2   2       96.16       92.80      3.95 o 
  -5   2   2      324.12      303.42      9.22 o 
  -4   2   2       57.48       63.96      2.46 o 
  -3   2   2       11.31       14.51      2.08 o 
  -2   2   2     1157.27     1174.69     32.21 o 
  -1   2   2     1126.07     1180.34     35.14 o 
   0   2   2     1904.91     1769.70     56.69 o 
   1   2   2     3476.29     3172.56    103.40 o 
   2   2   2      113.91      113.19      4.02 o 
   3   2   2        1.15        2.79      0.56 o 
   4   2   2       20.43       26.25      1.49 o 
   5   2   2        0.00        0.15      0.68 o 
   6   2   2       19.58       19.00      1.62 o 
  -6   3   2       18.38       16.00      2.44 o 
  -5   3   2      139.65      121.82      4.66 o 
  -4   3   2       10.08        8.58      0.88 o 
  -3   3   2      118.89      109.31      3.55 o 
  -2   3   2      638.77      756.92     21.26 o 
  -1   3   2     1526.02     1553.58     39.02 o 
   0   3   2     1469.45     1354.38     43.90 o 
   2   3   2      951.50     1069.60     29.93 o 
   3   3   2      579.76      637.72     18.17 o 
   4   3   2      260.15      268.57      8.22 o 
   5   3   2       18.89       18.07      1.49 o 
   6   3   2        0.77        1.83      1.21 o 
  -6   4   2        1.95        2.60      1.37 o 
  -5   4   2        4.65        3.59      1.24 o 
  -4   4   2        0.93        1.18      0.69 o 
  -3   4   2       22.50       19.59      1.34 o 
  -2   4   2       54.21       64.14      3.13 o 
  -1   4   2        2.55        1.00      0.42 o 
   0   4   2      111.49      110.42      4.07 o 
   1   4   2     1119.56     1173.46     42.99 o 
   2   4   2     1228.23     1143.09     37.33 o 
   3   4   2      124.29      128.26      4.34 o 
   4   4   2      184.74      167.08      5.55 o 
   5   4   2       61.59       55.73      2.94 o 
   6   4   2       12.33       10.77      2.40 o 
  -6   5   2        0.39        1.21      1.29 o 
  -5   5   2       40.78       42.57      3.04 o 
  -4   5   2       15.13       17.72      1.84 o 
  -3   5   2       45.83       44.80      2.16 o 
  -2   5   2      275.69      262.21      8.52 o 
  -1   5   2       58.75       63.36      3.12 o 
   0   5   2       58.53       61.46      2.72 o 
   1   5   2      436.94      414.29     19.60 o 
   2   5   2       96.62       92.34      3.55 o 
   3   5   2       54.91       48.99      2.27 o 
   4   5   2       19.96       20.26      1.69 o 
   5   5   2        9.11        9.19      1.67 o 
   6   5   2        3.43        3.30      1.75 o 
  -6   6   2       10.94       11.73      2.10 o 
  -5   6   2        8.04        8.65      1.66 o 
  -4   6   2       59.04       51.03      3.40 o 
  -3   6   2       21.32       20.26      1.91 o 
  -2   6   2       46.97       46.71      2.82 o 
  -1   6   2       15.35       11.33      1.68 o 
   0   6   2       12.17       11.32      1.60 o 
   1   6   2      140.85      128.71      6.49 o 
   2   6   2      338.86      343.09     11.05 o 
   3   6   2      304.52      306.40     11.01 o 
   4   6   2        8.99        8.05      1.56 o 
   5   6   2       77.17       79.87      4.40 o 
  -5   7   2        1.49        2.46      1.39 o 
  -4   7   2        3.79        3.39      1.36 o 
  -3   7   2       14.50       14.09      3.25 o 
  -2   7   2        0.91        1.55      1.05 o 
  -1   7   2       63.19       57.15      2.74 o 
   0   7   2       52.89       47.44      2.67 o 
   1   7   2       67.61       68.55      4.20 o 
   2   7   2      117.26      113.44      4.33 o 
   3   7   2       48.37       52.95      4.36 o 
   4   7   2        3.12        0.99      1.11 o 
   5   7   2        1.92        1.24      1.25 o 
  -5   8   2        5.77        3.80      1.53 o 
  -4   8   2        0.90       -0.77      0.95 o 
  -3   8   2       34.85       34.08      3.72 o 
  -2   8   2        9.20        6.69      1.68 o 
  -1   8   2        1.78        0.54      0.60 o 
   0   8   2       53.40       47.17      3.28 o 
   1   8   2       48.25       40.81      3.24 o 
   2   8   2        0.13       -0.66      0.66 o 
   3   8   2       14.49       15.48      2.39 o 
   4   8   2       31.68       39.48      4.39 o 
  -4   9   2       17.17       19.48      3.59 o 
  -3   9   2       33.53       23.93      4.12 o 
  -2   9   2        0.11       -0.52      0.94 o 
  -1   9   2        0.48        0.06      0.98 o 
   0   9   2        2.75        2.97      0.80 o 
   1   9   2       43.34       42.25      4.00 o 
   2   9   2      127.66      150.98     13.45 o 
   3   9   2       26.62       20.15      3.57 o 
   4   9   2       12.26       12.38      2.26 o 
  -3  10   2        1.64        2.70      1.50 o 
  -2  10   2        0.91        2.17      1.33 o 
  -1  10   2        0.00        1.18      1.12 o 
   0  10   2        0.09        3.22      1.28 o 
   1  10   2        5.11        4.27      1.41 o 
   2  10   2       11.27       10.67      2.48 o 
   3  10   2        0.08       -0.01      1.29 o 
  -1  11   2        0.14       -0.29      1.62 o 
   0  11   2       13.44        9.09      5.11 o 
   1  11   2        9.85       13.00      4.21 o 
  -7   0   3      142.68      139.79      8.67 o 
  -5   0   3      348.74      358.68     15.33 o 
  -3   0   3     1642.39     1835.51     71.05 o 
  -1   0   3     3289.97     3530.05    218.43 o 
   1   0   3       16.78       18.43      1.10 o 
   3   0   3      115.58       95.93      4.51 o 
   5   0   3      283.92      272.17     11.78 o 
  -7   1   3        6.21        8.96      1.75 o 
  -6   1   3       93.82       89.15      3.56 o 
  -5   1   3       10.33       12.06      1.18 o 
  -4   1   3      519.66      540.07     15.47 o 
  -3   1   3      123.34      122.65      3.88 o 
  -2   1   3      337.19      349.71      9.87 o 
  -1   1   3      468.03      474.21     11.86 o 
   0   1   3      726.32      671.32     23.32 o 
   1   1   3      251.57      279.09      9.03 o 
   2   1   3      439.21      512.58     16.33 o 
   3   1   3      239.57      254.98      7.56 o 
   4   1   3      211.11      195.61      6.11 o 
   5   1   3        3.52        3.27      0.84 o 
   6   1   3        5.00        3.81      1.12 o 
  -7   2   3        7.81        8.71      2.15 o 
  -6   2   3        2.34        2.93      1.01 o 
  -5   2   3       98.51       93.22      3.41 o 
  -4   2   3       28.17       26.12      1.37 o 
  -3   2   3       18.67       23.42      1.08 o 
  -2   2   3     2049.92     2382.15     60.88 o 
  -1   2   3        2.10        1.72      0.50 o 
   0   2   3     1576.97     1512.78     49.07 o 
   1   2   3      286.26      259.43     14.42 o 
   2   2   3      587.47      702.02     19.74 o 
   3   2   3      100.92       98.11      3.31 o 
   4   2   3      285.41      279.88      8.50 o 
   5   2   3        9.80        9.62      1.14 o 
   6   2   3        1.94        1.04      1.20 o 
  -6   3   3       10.61        6.09      1.53 o 
  -5   3   3      156.25      146.68      5.39 o 
  -4   3   3       95.67       87.32      3.11 o 
  -3   3   3       15.63       15.38      1.39 o 
  -2   3   3        1.23        1.59      0.51 o 
  -1   3   3      813.34      844.83     21.39 o 
   0   3   3       43.05       40.63      2.07 o 
   1   3   3     1313.20     1233.28     45.14 o 
   2   3   3      270.93      260.55      7.76 o 
   3   3   3       22.28       23.92      1.37 o 
   5   3   3       16.80       15.78      1.40 o 
   6   3   3        3.54        3.83      1.64 o 
  -6   4   3        2.35        0.58      1.29 o 
  -5   4   3       10.20        9.93      1.58 o 
  -4   4   3       79.31       66.07      2.84 o 
  -3   4   3       15.66       17.09      1.20 o 
  -2   4   3      228.20      239.64      7.70 o 
  -1   4   3     1035.02      973.50     26.91 o 
   0   4   3        0.04        0.14      0.48 o 
   2   4   3      982.13      975.26     29.62 o 
   3   4   3       66.60       68.78      2.74 o 
   4   4   3       25.29       26.16      1.73 o 
   5   4   3      123.96      112.33      4.65 o 
   6   4   3        1.01        2.69      2.15 o 
  -6   5   3       14.49       21.35      2.45 o 
  -5   5   3      135.91      122.80      5.85 o 
  -4   5   3       93.33       80.73      4.09 o 
  -3   5   3       37.49       36.69      1.91 o 
  -2   5   3       88.85       90.39      3.36 o 
  -1   5   3      280.09      271.36      8.51 o 
   0   5   3      489.80      490.93     18.39 o 
   2   5   3      757.55      770.71     23.68 o 
   3   5   3       88.50       86.57      5.26 o 
   4   5   3       56.33       56.25      2.61 o 
   5   5   3       53.81       52.08      3.94 o 
   6   5   3        6.96        9.42      2.24 o 
  -6   6   3        1.90        3.13      1.56 o 
  -5   6   3        3.81        4.16      1.43 o 
  -4   6   3        6.37        4.90      1.33 o 
  -3   6   3       61.37       63.83      3.50 o 
  -2   6   3        0.58        0.41      0.52 o 
  -1   6   3       84.53       78.93      3.60 o 
   0   6   3      377.81      389.65     16.95 o 
   1   6   3       11.89        8.50      1.48 o 
   2   6   3      241.36      241.14      8.13 o 
   3   6   3       14.22       15.38      1.98 o 
   4   6   3        5.42        7.44      1.47 o 
   5   6   3       76.22       72.79      4.27 o 
  -5   7   3        0.03       -0.33      1.17 o 
  -4   7   3       14.21       15.31      1.98 o 
  -3   7   3       68.40       57.44      4.98 o 
  -2   7   3      227.99      219.90     10.08 o 
  -1   7   3       34.61       33.78      3.43 o 
   0   7   3       95.39       87.74      8.36 o 
   1   7   3       19.80       16.94      2.59 o 
   2   7   3      496.03      488.29     15.47 o 
   3   7   3      298.66      303.34     11.11 o 
   4   7   3       12.78       13.68      1.82 o 
   5   7   3       15.16       18.51      2.34 o 
  -5   8   3        9.82        7.80      1.92 o 
  -4   8   3        0.06        0.89      1.14 o 
  -3   8   3       20.68       17.90      3.15 o 
  -2   8   3       25.64       21.46      3.24 o 
  -1   8   3        2.21        0.46      1.12 o 
   0   8   3       93.88       87.80      5.44 o 
   1   8   3       86.06       90.72      4.01 o 
   2   8   3        7.26        6.35      1.10 o 
   3   8   3       35.57       33.34      3.62 o 
   4   8   3       55.42       56.93      5.60 o 
  -4   9   3        5.86        5.44      1.70 o 
  -3   9   3        3.69        2.49      1.32 o 
  -2   9   3        0.03       -0.80      0.80 o 
  -1   9   3       16.40       14.39      1.86 o 
   0   9   3       26.95       25.63      2.62 o 
   1   9   3       34.79       35.81      3.85 o 
   2   9   3       11.30       11.05      2.51 o 
   3   9   3       51.13       50.70      5.42 o 
   4   9   3        0.00       -0.65      1.24 o 
  -3  10   3        0.28       -0.01      1.31 o 
  -2  10   3       18.99       14.17      2.36 o 
  -1  10   3        0.00       -0.19      1.04 o 
   0  10   3       14.69       13.76      2.06 o 
   1  10   3      121.55      129.49      6.91 o 
   2  10   3        0.34        0.14      1.19 o 
   3  10   3       22.30       24.21      5.69 o 
  -1  11   3        7.59        8.54      2.26 o 
   0  11   3       34.03       30.88      5.82 o 
   1  11   3        3.35        2.02      3.11 o 
  -6   0   4        2.09        3.47      1.41 o 
  -4   0   4      753.18      743.99     35.25 o 
  -2   0   4       25.81       25.09      1.55 o 
   0   0   4     1007.90      986.18     38.63 o 
   2   0   4     1104.28     1178.74     54.41 o 
   4   0   4       97.94      107.24      5.08 o 
   6   0   4       10.61       10.71      2.31 o 
  -7   1   4        0.12        1.91      1.44 o 
  -6   1   4       49.07       47.43      2.41 o 
  -5   1   4      165.28      157.21      5.20 o 
  -4   1   4       35.21       34.15      1.68 o 
  -3   1   4      299.52      327.68      9.43 o 
  -2   1   4      299.61      314.11      9.64 o 
  -1   1   4      143.19      156.11      6.64 o 
   0   1   4       18.99       16.05      0.82 o 
   1   1   4      101.90      106.58      3.51 o 
   2   1   4      187.85      216.72      7.17 o 
   3   1   4       51.71       66.23      2.37 o 
   4   1   4      174.08      178.41      5.66 o 
   5   1   4       68.53       67.06      2.77 o 
   6   1   4        1.17       -0.22      1.07 o 
  -7   2   4        3.19        4.25      2.54 o 
  -6   2   4        9.40        9.83      1.69 o 
  -5   2   4       11.88       11.47      1.07 o 
  -4   2   4       44.93       37.25      1.88 o 
  -1   2   4      300.50      285.35     12.65 o 
   0   2   4     1584.96     1451.12     47.70 o 
   1   2   4       98.33      109.94      4.09 o 
   2   2   4      165.65      202.85      6.87 o 
   3   2   4      143.91      151.04      4.80 o 
   4   2   4       11.72       14.67      1.15 o 
   5   2   4       64.33       57.51      2.59 o 
   6   2   4       29.30       31.07      2.57 o 
  -6   3   4        5.28        7.34      1.65 o 
  -5   3   4        4.14        4.63      1.26 o 
  -4   3   4       59.69       62.25      2.37 o 
  -3   3   4      946.83     1064.94     29.59 o 
  -2   3   4      653.07      718.06     25.25 o 
  -1   3   4      475.17      472.97     15.22 o 
   0   3   4        9.36        6.10      0.65 o 
   1   3   4      507.47      516.22     21.53 o 
   2   3   4       98.65      128.80      4.14 o 
   3   3   4       65.26       59.25      2.37 o 
   4   3   4       23.52       25.16      1.59 o 
   5   3   4        9.74        8.59      1.15 o 
   6   3   4        7.83        7.82      1.90 o 
  -6   4   4       14.37       15.83      2.08 o 
  -5   4   4      116.13      115.20      5.44 o 
  -4   4   4        0.19       -0.72      0.72 o 
  -3   4   4      184.21      171.07      6.04 o 
  -2   4   4      147.80      155.08      6.22 o 
   0   4   4      267.68      283.06     10.78 o 
   2   4   4        7.05        9.69      0.94 o 
   3   4   4      555.47      570.24     18.97 o 
   4   4   4        6.17        9.01      1.10 o 
   5   4   4        3.36        3.36      0.94 o 
   6   4   4       30.21       42.12      7.67 o 
  -6   5   4        3.31        9.47      1.87 o 
  -5   5   4      201.38      174.87      7.68 o 
  -4   5   4      129.69      116.07      5.33 o 
  -3   5   4      250.28      238.86      9.39 o 
  -2   5   4       54.52       50.11      2.77 o 
  -1   5   4      424.63      445.13     13.78 o 
   0   5   4      402.11      431.30     16.25 o 
   2   5   4      754.50      742.92     22.88 o 
   3   5   4     1250.62     1231.41     37.66 o 
   4   5   4      241.77      261.22      9.78 o 
   5   5   4       40.19       47.07      3.27 o 
   6   5   4       20.48       27.87      4.16 o 
  -6   6   4       87.33       98.45      6.24 o 
  -5   6   4        1.13        1.89      1.29 o 
  -4   6   4       92.36       84.69      4.41 o 
  -3   6   4        9.91        7.66      1.33 o 
  -2   6   4      100.06       90.02      5.30 o 
  -1   6   4       73.08       70.36      4.00 o 
   0   6   4      355.45      363.40     13.86 o 
   1   6   4        0.07       -0.07      0.49 o 
   2   6   4     1135.20     1115.00     33.99 o 
   3   6   4        0.24        0.53      0.74 o 
   4   6   4        0.19        1.75      0.93 o 
   5   6   4       32.72       34.90      4.40 o 
  -5   7   4        5.26        3.97      1.59 o 
  -4   7   4        1.20        2.16      1.20 o 
  -3   7   4      258.92      244.04     14.40 o 
  -2   7   4        0.27        0.01      0.89 o 
  -1   7   4       52.26       49.67      2.52 o 
   0   7   4       29.90       30.46      1.83 o 
   1   7   4        5.29        4.01      0.85 o 
   2   7   4       57.60       64.58      2.98 o 
   3   7   4      166.63      169.98      6.93 o 
   4   7   4        2.03        1.78      1.27 o 
   5   7   4        1.73        3.93      1.69 o 
  -5   8   4       13.28       15.51      2.69 o 
  -4   8   4        7.13        5.82      1.56 o 
  -3   8   4       25.99       21.99      2.79 o 
  -2   8   4      122.47      115.78      7.00 o 
  -1   8   4       37.33       35.17      2.92 o 
   0   8   4        6.86        7.28      1.59 o 
   1   8   4      143.56      141.26     10.48 o 
   2   8   4       24.51       30.33      2.15 o 
   3   8   4       15.83       20.60      2.33 o 
   4   8   4        1.27        1.26      1.27 o 
  -4   9   4        2.93        2.00      1.55 o 
  -3   9   4        3.15        1.97      1.28 o 
  -2   9   4        3.42        3.61      1.38 o 
  -1   9   4        0.17        0.11      1.07 o 
   0   9   4      124.75      131.34      6.84 o 
   1   9   4       17.69       16.51      1.84 o 
   2   9   4       18.70       16.74      2.75 o 
   3   9   4        5.29        7.34      1.63 o 
   4   9   4       67.67       71.45      6.94 o 
  -3  10   4        8.74        6.07      1.77 o 
  -2  10   4        2.21        1.37      1.29 o 
  -1  10   4       13.96       11.75      2.00 o 
   0  10   4        4.64        5.78      1.47 o 
   1  10   4       39.99       37.00      5.69 o 
   2  10   4        3.28        4.62      1.55 o 
   3  10   4        0.01        0.03      1.36 o 
  -1  11   4        0.97        2.48      1.62 o 
   0  11   4       11.90       14.13      4.20 o 
   1  11   4        5.00        2.93      3.25 o 
  -7   0   5        1.96        3.57      2.62 o 
  -5   0   5       31.74       25.26      2.24 o 
  -3   0   5      698.72      703.59     27.79 o 
  -1   0   5     8568.50     7300.50    334.72 o 
   1   0   5     3600.51     3557.13    161.81 o 
   3   0   5       22.43       27.62      1.75 o 
   5   0   5        5.63        7.48      1.40 o 
  -7   1   5       20.12       22.63      2.43 o 
  -6   1   5        7.34        5.53      1.60 o 
  -5   1   5      122.08      130.10      4.47 o 
  -4   1   5      448.44      464.58     13.45 o 
  -3   1   5      173.65      167.04      5.09 o 
  -2   1   5      115.41      119.84      3.68 o 
  -1   1   5      704.72      659.96     17.86 o 
   0   1   5      608.26      628.33     20.58 o 
   1   1   5        0.04        0.21      0.24 o 
   2   1   5      406.45      418.58     11.99 o 
   3   1   5      156.24      171.97      5.32 o 
   4   1   5        0.01        0.05      0.54 o 
   5   1   5       23.75       30.40      1.74 o 
   6   1   5       18.24       22.25      2.19 o 
  -6   2   5        9.41        7.68      1.61 o 
  -5   2   5        3.62        1.30      0.70 o 
  -4   2   5        1.32        1.19      0.55 o 
  -3   2   5      195.70      208.79      6.24 o 
  -2   2   5      427.06      441.34     12.40 o 
  -1   2   5      571.26      589.98     18.73 o 
   0   2   5        3.62        2.58      1.33 o 
   1   2   5      151.83      154.22      5.54 o 
   2   2   5      475.72      536.03     15.23 o 
   3   2   5       12.35       12.81      0.95 o 
   4   2   5      292.24      285.47      8.67 o 
   5   2   5       65.00       75.84      3.14 o 
   6   2   5        0.62        2.08      1.14 o 
  -6   3   5       23.09       18.28      2.15 o 
  -5   3   5        6.53        5.50      1.32 o 
  -4   3   5       66.74       65.79      2.49 o 
  -3   3   5       29.69       32.78      1.44 o 
  -2   3   5      532.33      572.06     20.41 o 
  -1   3   5      169.70      170.04      5.82 o 
   0   3   5      514.12      529.34     27.63 o 
   1   3   5       21.64       25.58      1.50 o 
   2   3   5      484.82      504.76     15.67 o 
   3   3   5      153.11      155.27      5.04 o 
   4   3   5      109.49      105.88      3.87 o 
   5   3   5       21.10       17.38      2.03 o 
   6   3   5       20.45       25.47      2.88 o 
  -6   4   5        0.57       -0.37      1.24 o 
  -5   4   5      101.65       87.34      4.52 o 
  -4   4   5        4.24        2.07      0.98 o 
  -3   4   5       30.53       33.10      2.18 o 
  -2   4   5      250.86      259.86      9.88 o 
  -1   4   5      269.04      289.52      7.63 o 
   0   4   5       37.85       44.99      2.02 o 
   1   4   5      251.48      251.32      9.88 o 
   2   4   5       73.41       74.16      3.98 o 
   3   4   5      154.06      155.06      5.58 o 
   4   4   5      159.00      151.18      5.17 o 
   5   4   5        0.11        1.28      0.98 o 
   6   4   5       39.95       46.54      5.08 o 
  -6   5   5       17.86       20.50      2.42 o 
  -5   5   5        0.43        1.45      1.17 o 
  -4   5   5       76.27       70.35      3.81 o 
  -3   5   5        0.41       -0.46      0.78 o 
  -2   5   5        2.13        2.11      0.85 o 
  -1   5   5      145.36      140.96      6.36 o 
   0   5   5      846.11      890.82     32.88 o 
   1   5   5       12.09        9.46      1.93 o 
   2   5   5        2.26        2.66      0.78 o 
   3   5   5       73.51       71.47      3.01 o 
   4   5   5       19.87       20.19      1.60 o 
   5   5   5       17.83       17.63      2.05 o 
   6   5   5        0.72        1.13      1.88 o 
  -6   6   5       50.99       65.57      5.01 o 
  -5   6   5        0.71        0.43      1.08 o 
  -4   6   5      143.32      127.09      5.92 o 
  -3   6   5        4.56        6.34      1.28 o 
  -2   6   5      331.56      308.61     18.53 o 
  -1   6   5       37.71       33.62      2.07 o 
   0   6   5       89.39       90.36      5.41 o 
   1   6   5        5.24        5.43      1.16 o 
   2   6   5       87.55       90.35      3.77 o 
   3   6   5       45.82       46.95      2.54 o 
   4   6   5       18.46       23.24      2.04 o 
   5   6   5       41.00       44.93      4.63 o 
  -5   7   5        0.25        0.06      1.17 o 
  -4   7   5       78.56       70.93      4.16 o 
  -3   7   5       34.99       31.04      3.58 o 
  -2   7   5      308.58      312.91     17.55 o 
  -1   7   5      147.49      146.97      7.39 o 
   0   7   5        7.86        8.55      1.34 o 
   1   7   5      138.82      155.88      6.58 o 
   2   7   5      103.60      107.47      4.36 o 
   3   7   5      207.47      191.09      7.64 o 
   4   7   5      237.32      256.92     11.99 o 
   5   7   5       22.93       21.10      4.49 o 
  -5   8   5       17.33       16.29      4.32 o 
  -4   8   5        8.03        4.57      1.52 o 
  -3   8   5        6.43        4.23      1.64 o 
  -2   8   5      110.31      107.40     12.34 o 
  -1   8   5      105.97      105.47     10.13 o 
   0   8   5       96.60       99.33      4.64 o 
   1   8   5      125.93      126.66     11.47 o 
   2   8   5      249.48      259.69      8.91 o 
   3   8   5      148.23      168.84     13.21 o 
   4   8   5        0.00        0.85      1.21 o 
  -4   9   5        4.15        4.99      1.65 o 
  -3   9   5        1.00        0.32      1.11 o 
  -2   9   5       24.77       21.86      3.48 o 
  -1   9   5       35.13       30.05      5.28 o 
   0   9   5       40.51       20.65      5.63 o 
   1   9   5       43.19       44.94      3.90 o 
   2   9   5        2.01        1.75      1.12 o 
   3   9   5        0.05        0.24      1.22 o 
   4   9   5        0.09        0.87      1.46 o 
  -3  10   5        0.01       -0.60      1.15 o 
  -2  10   5        0.09       -0.78      1.08 o 
  -1  10   5        7.91        4.82      1.55 o 
   0  10   5       15.40       14.80      4.01 o 
   1  10   5        6.34        6.37      2.50 o 
   2  10   5       35.14       48.07      4.96 o 
   3  10   5        6.98        9.92      1.96 o 
  -1  11   5        0.68        1.93      1.52 o 
   0  11   5        0.73        2.49      3.01 o 
   1  11   5        0.00        0.07      2.83 o 
  -6   0   6        0.11        0.43      1.24 o 
  -4   0   6       75.28       75.16      3.99 o 
  -2   0   6        6.27        9.69      1.00 o 
   0   0   6    10319.68     8320.21    438.15 o 
   2   0   6     1657.40     1802.57     62.13 o 
   4   0   6       60.90       62.16      4.11 o 
   6   0   6       11.10       15.74      2.82 o 
  -7   1   6        2.51        3.26      1.76 o 
  -6   1   6       19.94       19.17      1.71 o 
  -5   1   6        0.58        0.26      0.70 o 
  -4   1   6       39.96       40.30      1.85 o 
  -3   1   6      220.51      244.40      7.20 o 
  -2   1   6      131.07      161.36      5.48 o 
  -1   1   6      287.29      247.76      8.46 o 
   0   1   6     5677.75     5218.18    167.57 o 
   1   1   6      506.33      553.28     18.29 o 
   2   1   6       38.71       39.59      1.39 o 
   3   1   6       10.16       11.67      1.06 o 
   4   1   6        0.06        0.37      0.54 o 
   5   1   6       56.91       57.85      3.20 o 
   6   1   6        1.91        1.67      1.30 o 
  -6   2   6       16.94       18.83      2.10 o 
  -5   2   6       71.66       72.79      3.20 o 
  -4   2   6      108.59      102.10      3.51 o 
  -3   2   6       28.62       33.38      1.46 o 
  -2   2   6      165.83      193.59      6.19 o 
  -1   2   6       94.71       89.48      2.83 o 
   0   2   6     1100.70     1064.23     31.89 o 
   1   2   6       17.10       15.81      1.10 o 
   2   2   6     1820.31     1913.84     57.26 o 
   3   2   6        0.10       -0.03      0.44 o 
   4   2   6      556.02      575.20     16.63 o 
   5   2   6      199.77      182.51      6.85 o 
   6   2   6       17.07       20.06      2.31 o 
  -6   3   6       28.81       31.50      2.73 o 
  -5   3   6       99.74      100.04      4.83 o 
  -4   3   6       17.95       19.80      1.34 o 
  -3   3   6       31.09       34.25      1.63 o 
  -2   3   6     1073.47     1072.11     37.56 o 
  -1   3   6       81.18       78.28      3.03 o 
   0   3   6       30.18       25.54      1.24 o 
   1   3   6      923.62      886.16     41.29 o 
   2   3   6        1.42        1.91      0.56 o 
   3   3   6      237.12      246.39      8.32 o 
   4   3   6      413.72      410.77     12.23 o 
   5   3   6        0.33        1.69      0.97 o 
   6   3   6       29.11       31.53      3.12 o 
  -6   4   6       14.51       13.68      2.07 o 
  -5   4   6        5.34        6.50      1.48 o 
  -4   4   6        0.20        0.25      0.83 o 
  -3   4   6      316.92      321.06     12.09 o 
  -2   4   6      188.01      185.49      7.31 o 
  -1   4   6      438.62      475.77     13.51 o 
   0   4   6      554.56      547.91     22.93 o 
   1   4   6      150.44      142.16      8.93 o 
   2   4   6       61.80       67.52      2.86 o 
   3   4   6       89.92       92.10      4.02 o 
   4   4   6      122.29      121.93      6.06 o 
   5   4   6        7.90        7.67      1.36 o 
   6   4   6        4.99        4.21      1.75 o 
  -6   5   6        0.66        0.31      1.33 o 
  -5   5   6        0.35       -0.86      1.09 o 
  -4   5   6        6.41        6.17      1.36 o 
  -3   5   6       80.74       78.95      3.94 o 
  -2   5   6        1.60        2.52      0.86 o 
  -1   5   6       28.30       29.03      1.85 o 
   0   5   6      104.81      121.07      5.95 o 
   1   5   6        0.50        0.36      0.48 o 
   2   5   6       89.87       85.04      3.51 o 
   3   5   6       39.74       41.48      2.30 o 
   4   5   6        7.54       10.97      1.28 o 
   5   5   6       10.28       13.31      1.86 o 
   6   5   6        5.27        8.72      2.80 o 
  -5   6   6       20.00       19.41      2.22 o 
  -4   6   6        8.43        5.26      1.41 o 
  -3   6   6        6.83        6.55      1.31 o 
  -2   6   6      403.90      389.39     16.70 o 
  -1   6   6      146.85      148.92      5.84 o 
   0   6   6      336.92      376.30     18.31 o 
   1   6   6        0.78        0.60      0.62 o 
   2   6   6       65.46       65.87      3.04 o 
   3   6   6      113.19      116.18      4.65 o 
   4   6   6        0.03       -0.09      0.86 o 
   5   6   6        6.51        8.48      2.12 o 
  -5   7   6       45.86       50.77      3.68 o 
  -4   7   6      124.46      115.88      5.71 o 
  -3   7   6       81.64       70.30      5.07 o 
  -2   7   6       37.33       32.01      3.75 o 
  -1   7   6       90.67       82.61      5.72 o 
   0   7   6      112.58      109.09      6.16 o 
   1   7   6      359.22      376.97     14.68 o 
   2   7   6      267.46      281.88      9.52 o 
   3   7   6       51.34       49.99      2.74 o 
   4   7   6       12.86       12.08      2.19 o 
   5   7   6       14.89       13.67      3.04 o 
  -4   8   6        2.25        2.11      1.29 o 
  -3   8   6      141.12      127.05     11.77 o 
  -2   8   6       22.97       20.23      2.61 o 
  -1   8   6        0.09        0.61      1.28 o 
   0   8   6        0.97        1.59      0.75 o 
   1   8   6       23.83       28.84      2.55 o 
   2   8   6       23.50       25.63      2.70 o 
   3   8   6       27.44       33.40      3.34 o 
   4   8   6        7.87        5.59      1.54 o 
  -4   9   6        6.48        5.53      1.79 o 
  -3   9   6       39.34       33.57      5.27 o 
  -2   9   6        9.46        7.92      1.70 o 
  -1   9   6       11.68       10.41      3.86 o 
   0   9   6       36.53       29.43      4.03 o 
   1   9   6        1.82        1.03      0.85 o 
   2   9   6        7.59        9.54      1.69 o 
   3   9   6       10.05        7.20      1.63 o 
  -3  10   6        3.78        3.19      1.59 o 
  -2  10   6       28.84       33.80      3.86 o 
  -1  10   6       14.56       14.39      3.88 o 
   0  10   6       25.08       19.65      2.28 o 
   1  10   6        4.54        3.14      1.64 o 
   2  10   6        6.41        8.20      1.81 o 
  -1  11   6        4.38        6.53      1.68 o 
   0  11   6        0.24        0.91      1.55 o 
  -7   0   7        8.32        6.94      3.80 o 
  -5   0   7      146.92      148.67      7.15 o 
  -3   0   7      184.99      189.22      8.16 o 
  -1   0   7     2882.73     2621.86    121.15 o 
   1   0   7      996.84     1023.37     47.07 o 
   3   0   7      510.87      530.39     21.51 o 
   5   0   7      170.32      172.46      9.88 o 
  -7   1   7       17.10       18.78      3.02 o 
  -6   1   7        4.73        5.80      1.21 o 
  -5   1   7      356.32      369.34     11.02 o 
  -4   1   7       53.08       54.84      2.27 o 
  -3   1   7      393.60      437.02     12.53 o 
  -2   1   7       15.02       14.06      0.87 o 
  -1   1   7      589.63      609.15     20.26 o 
   0   1   7      968.93      944.27     28.41 o 
   1   1   7      513.64      545.89     15.22 o 
   2   1   7      158.17      161.28      5.28 o 
   3   1   7        0.41        1.32      0.46 o 
   4   1   7      687.12      700.81     19.97 o 
   5   1   7      326.70      331.07     12.13 o 
   6   1   7        0.57        1.50      1.35 o 
  -6   2   7       36.07       44.77      3.19 o 
  -5   2   7       65.98       62.51      2.89 o 
  -4   2   7        0.53        0.31      0.55 o 
  -3   2   7      172.55      181.23      5.54 o 
  -2   2   7      238.24      256.56      8.10 o 
  -1   2   7     1043.09     1026.10     35.71 o 
   0   2   7     1920.17     1904.39     56.65 o 
   1   2   7      599.17      572.71     19.05 o 
   3   2   7      117.38      113.44      3.84 o 
   4   2   7      109.58      108.68      3.90 o 
   5   2   7       50.99       59.27      3.32 o 
   6   2   7        8.45        7.26      1.62 o 
  -6   3   7        6.30        6.11      1.68 o 
  -5   3   7        0.35       -0.12      1.03 o 
  -4   3   7        0.10        0.33      0.53 o 
  -3   3   7      129.40      133.76      4.60 o 
  -2   3   7       11.26       13.00      1.22 o 
  -1   3   7       13.61       17.23      0.83 o 
   0   3   7      320.50      358.57     11.03 o 
   1   3   7     1486.42     1438.35     59.73 o 
   2   3   7      190.42      199.85      6.74 o 
   3   3   7       19.14       21.12      1.35 o 
   4   3   7        6.29        7.35      1.07 o 
   5   3   7        3.41        3.69      1.29 o 
   6   3   7        2.28        2.63      1.42 o 
  -6   4   7       47.44       54.20      3.79 o 
  -5   4   7       37.14       38.44      2.86 o 
  -4   4   7       21.30       21.14      1.93 o 
  -3   4   7      247.62      248.23      9.62 o 
  -2   4   7      147.58      137.32      5.68 o 
  -1   4   7      179.07      209.72      9.67 o 
   0   4   7     1488.73     1484.66     48.51 o 
   1   4   7      129.58      138.50      7.35 o 
   2   4   7      197.02      188.50      6.49 o 
   3   4   7      778.36      796.98     25.93 o 
   4   4   7       65.78       67.60      3.14 o 
   5   4   7      139.18      137.86      6.17 o 
   6   4   7        0.82        2.37      1.69 o 
  -6   5   7       71.18       74.52      4.64 o 
  -5   5   7       86.84       78.21      4.34 o 
  -4   5   7      281.59      247.73      9.95 o 
  -3   5   7      287.51      273.52     10.66 o 
  -2   5   7        5.71        7.55      1.21 o 
  -1   5   7        0.01        0.36      0.54 o 
   0   5   7       54.39       58.07      2.60 o 
   1   5   7      228.14      234.24      9.42 o 
   2   5   7      810.57      805.62     24.80 o 
   3   5   7      140.19      155.86      5.79 o 
   4   5   7       80.18       76.70      3.50 o 
   5   5   7       31.76       37.73      3.30 o 
  -5   6   7        5.10        3.79      1.44 o 
  -4   6   7       44.48       45.78      3.13 o 
  -3   6   7       27.35       26.64      2.23 o 
  -2   6   7      253.89      236.73     10.81 o 
  -1   6   7      433.19      460.89     15.77 o 
   0   6   7      181.22      194.44      7.22 o 
   1   6   7       19.81       21.68      2.48 o 
   2   6   7      262.83      256.88      8.73 o 
   3   6   7        4.42        4.64      1.02 o 
   4   6   7       45.12       47.52      3.04 o 
   5   6   7        3.83        2.07      1.98 o 
  -5   7   7        0.97        2.26      1.44 o 
  -4   7   7        7.32       10.44      1.79 o 
  -3   7   7        2.84        2.58      1.18 o 
  -2   7   7       35.66       34.03      5.24 o 
  -1   7   7       17.29       13.18      3.55 o 
   0   7   7       16.09       20.17      1.50 o 
   1   7   7        0.71        1.14      0.75 o 
   2   7   7       84.85       82.79      3.68 o 
   3   7   7        0.49        2.21      0.96 o 
   4   7   7        4.88        3.20      1.72 o 
   5   7   7        0.08       -0.63      1.62 o 
  -4   8   7       14.44       13.70      2.02 o 
  -3   8   7       16.57       17.77      2.12 o 
  -2   8   7       15.31       13.89      2.33 o 
  -1   8   7       14.47       12.38      1.94 o 
   0   8   7        0.00        0.48      0.66 o 
   1   8   7       77.77       85.59      6.12 o 
   2   8   7       33.80       37.73      2.31 o 
   3   8   7       22.86       28.88      2.42 o 
   4   8   7       13.10       15.23      3.94 o 
  -4   9   7        1.68        1.90      1.50 o 
  -3   9   7       14.87       13.09      2.08 o 
  -2   9   7       12.47        7.87      3.21 o 
  -1   9   7        4.16        2.71      1.30 o 
   0   9   7        3.22        1.51      1.17 o 
   1   9   7       11.09       13.25      1.50 o 
   2   9   7       29.36       37.45      2.86 o 
   3   9   7       55.20       70.78      5.92 o 
  -3  10   7        0.06       -0.07      1.28 o 
  -2  10   7       46.10       42.35      9.65 o 
  -1  10   7        3.44        2.74      1.43 o 
   0  10   7        0.00        1.27      1.65 o 
   1  10   7       29.17       31.02      3.26 o 
   2  10   7        0.00        0.51      1.21 o 
   0  11   7       11.84        8.87      2.23 o 
  -6   0   8       27.19       30.90      2.82 o 
  -4   0   8      909.46      927.43     36.77 o 
  -2   0   8     3772.27     4071.34    209.25 o 
   0   0   8     1752.85     1559.33     61.01 o 
   2   0   8     1018.44     1037.23     48.35 o 
   4   0   8      184.21      183.24      9.88 o 
   6   0   8      119.69      121.19     11.95 o 
  -6   1   8        1.82        3.54      1.37 o 
  -5   1   8       29.55       29.67      1.83 o 
  -4   1   8       13.51       14.32      1.17 o 
  -3   1   8       99.60       98.79      3.34 o 
  -2   1   8      762.37      870.60     39.31 o 
  -1   1   8     1345.94     1425.63     46.89 o 
   0   1   8     3390.88     3419.51    101.50 o 
   1   1   8      555.33      546.77     15.40 o 
   2   1   8       82.73       78.25      3.24 o 
   3   1   8       21.72       22.94      1.19 o 
   4   1   8       98.11      100.69      4.59 o 
   5   1   8      785.75      781.99     26.75 o 
   6   1   8      133.50      136.99      6.24 o 
  -6   2   8       18.47       21.12      2.30 o 
  -5   2   8       18.73       19.66      1.59 o 
  -4   2   8       15.41       15.53      1.14 o 
  -3   2   8      208.29      212.52      6.98 o 
  -2   2   8      136.65      135.57      4.62 o 
  -1   2   8       93.41       90.21      3.15 o 
   0   2   8      121.23      115.84      3.92 o 
   1   2   8      243.64      260.43      9.08 o 
   2   2   8       93.02       86.64      3.20 o 
   3   2   8       46.71       45.24      2.62 o 
   4   2   8      211.00      211.48      8.11 o 
   5   2   8      116.88      117.37      6.37 o 
   6   2   8       10.09        7.25      1.75 o 
  -6   3   8       85.93       92.02      4.96 o 
  -5   3   8        0.01        0.56      1.41 o 
  -4   3   8       22.85       25.60      2.07 o 
  -3   3   8       88.54       96.50      3.52 o 
  -2   3   8       58.68       55.42      2.80 o 
  -1   3   8      124.36      138.18      4.56 o 
   0   3   8      788.21      811.38     24.51 o 
   1   3   8      304.03      355.56     12.33 o 
   2   3   8       19.58       16.34      1.19 o 
   3   3   8      186.54      174.13      6.13 o 
   4   3   8      129.84      126.64      5.47 o 
   5   3   8       36.27       33.97      3.18 o 
   6   3   8       71.87       75.59      4.34 o 
  -6   4   8      133.97      130.83      6.41 o 
  -5   4   8       16.48       17.44      2.01 o 
  -4   4   8        5.61        6.64      1.33 o 
  -3   4   8       82.26       75.54      3.78 o 
  -2   4   8       83.55       83.71      3.94 o 
  -1   4   8      152.42      161.34      5.29 o 
   0   4   8      536.45      563.34     18.99 o 
   1   4   8      205.01      221.84     10.82 o 
   2   4   8      151.83      138.95      5.07 o 
   3   4   8      571.04      562.57     17.82 o 
   4   4   8       41.27       44.10      2.86 o 
   5   4   8       15.10       18.54      2.09 o 
   6   4   8        2.69        2.71      1.75 o 
  -6   5   8       29.81       27.35      2.84 o 
  -5   5   8        7.49        4.91      1.47 o 
  -4   5   8       21.04       19.05      1.97 o 
  -3   5   8       13.12       14.91      1.74 o 
  -2   5   8       17.05       16.18      1.64 o 
  -1   5   8       31.38       31.94      2.33 o 
   0   5   8        0.40        1.00      0.49 o 
   1   5   8        1.46        1.47      0.62 o 
   2   5   8      260.20      268.46      9.07 o 
   3   5   8       80.72       82.89      3.83 o 
   4   5   8       14.81       14.93      2.06 o 
   5   5   8        9.77       13.24      2.26 o 
  -5   6   8        9.32        8.32      1.79 o 
  -4   6   8        8.85       12.15      1.80 o 
  -3   6   8       49.32       44.10      2.96 o 
  -2   6   8       11.77       11.39      2.61 o 
  -1   6   8        0.11       -0.18      0.43 o 
   0   6   8       59.57       61.35      2.84 o 
   1   6   8      172.25      171.70     12.20 o 
   2   6   8       53.12       53.90      2.74 o 
   3   6   8        7.27        6.44      1.11 o 
   4   6   8        0.50        0.71      1.03 o 
   5   6   8        0.11        0.46      2.21 o 
  -5   7   8       32.07       33.11      3.02 o 
  -4   7   8        3.27        2.27      1.27 o 
  -3   7   8      115.10      104.68      6.28 o 
  -2   7   8        0.40        0.00      0.99 o 
  -1   7   8        2.32        0.33      0.94 o 
   0   7   8        7.34        5.00      0.81 o 
   1   7   8       40.68       34.71      3.44 o 
   2   7   8        4.65        4.61      1.04 o 
   3   7   8      133.96      154.19      5.99 o 
   4   7   8        0.13       -0.01      1.10 o 
   5   7   8        2.56        2.65      2.05 o 
  -4   8   8        6.68        5.08      1.75 o 
  -3   8   8       27.14       28.31      2.58 o 
  -2   8   8        0.89        1.56      1.22 o 
   0   8   8       34.38       33.08      2.74 o 
   1   8   8        1.89        1.57      0.83 o 
   2   8   8        0.13        0.27      0.84 o 
   3   8   8        0.00        0.11      0.98 o 
   4   8   8        1.60        2.48      1.64 o 
  -4   9   8        7.47        7.68      1.86 o 
  -3   9   8        0.21       -0.31      1.15 o 
  -2   9   8        1.26        2.07      1.53 o 
  -1   9   8        2.47        5.37      2.10 o 
   0   9   8        0.12       -0.03      1.04 o 
   1   9   8       26.73       26.94      3.65 o 
   2   9   8      100.74      115.06      5.21 o 
   3   9   8        0.56        1.41      1.26 o 
  -2  10   8        7.30        6.55      2.97 o 
  -1  10   8        1.56        1.97      1.50 o 
   0  10   8        1.10        2.77      1.42 o 
   1  10   8        0.20       -0.07      1.42 o 
   2  10   8        4.46        7.40      2.51 o 
  -5   0   9      789.90      781.81     31.66 o 
  -3   0   9      293.01      259.82     14.55 o 
  -1   0   9      300.75      323.02     15.76 o 
   1   0   9       34.71       40.54      2.84 o 
   3   0   9      637.96      658.49     31.36 o 
   5   0   9       32.92       30.28      3.51 o 
  -6   1   9       59.43       60.66      3.71 o 
  -5   1   9       93.11      105.01      4.53 o 
  -4   1   9        9.43        8.17      1.01 o 
  -3   1   9      117.60      120.18      6.21 o 
  -2   1   9      186.22      188.91      8.30 o 
  -1   1   9      568.12      563.87     17.13 o 
   0   1   9      535.75      534.28     16.39 o 
   1   1   9      140.70      143.46      4.41 o 
   2   1   9      478.96      501.53     16.98 o 
   3   1   9        0.99        0.40      0.55 o 
   4   1   9       29.37       30.10      2.16 o 
   5   1   9       80.65       86.63      4.36 o 
   6   1   9       72.79       73.72      4.23 o 
  -6   2   9        7.75        9.96      2.02 o 
  -5   2   9      287.26      293.46     12.07 o 
  -4   2   9       98.92       96.40      3.70 o 
  -3   2   9      859.11      910.63     27.67 o 
  -2   2   9      714.18      724.56     30.83 o 
  -1   2   9     1307.23     1275.12     38.32 o 
   0   2   9        2.49        0.59      0.39 o 
   1   2   9      871.80      961.47     28.92 o 
   2   2   9      741.64      808.98     24.66 o 
   3   2   9      612.35      615.08     18.95 o 
   4   2   9      519.65      489.55     17.07 o 
   5   2   9       22.13       27.10      2.32 o 
   6   2   9       38.03       34.54      2.91 o 
  -6   3   9       90.81       93.30      5.08 o 
  -5   3   9      357.63      341.50     13.32 o 
  -4   3   9        7.19        8.81      1.35 o 
  -3   3   9       68.25       70.70      4.01 o 
  -2   3   9       51.85       41.13      2.77 o 
  -1   3   9        3.71        5.65      0.58 o 
   0   3   9       93.85      107.99      3.80 o 
   1   3   9     1241.10     1254.26     50.02 o 
   2   3   9       62.46       67.97      2.85 o 
   3   3   9       66.40       65.85      2.87 o 
   4   3   9       29.87       26.29      1.93 o 
   5   3   9        7.00        5.50      1.42 o 
   6   3   9       94.46      100.39      6.20 o 
  -6   4   9       51.33       52.75      3.75 o 
  -5   4   9      132.80      124.16      5.95 o 
  -4   4   9       11.35        9.15      1.51 o 
  -3   4   9       66.93       66.50      3.49 o 
  -2   4   9        6.44        5.39      1.13 o 
  -1   4   9       11.88       12.28      0.94 o 
   0   4   9      216.00      222.19      8.43 o 
   1   4   9       91.37       85.03      6.47 o 
   2   4   9       17.27       19.04      2.49 o 
   3   4   9        1.82        2.01      0.77 o 
   4   4   9       26.92       23.28      2.35 o 
   5   4   9       32.53       31.38      2.65 o 
   6   4   9        6.45        9.52      2.62 o 
  -6   5   9       14.16       10.20      2.07 o 
  -5   5   9       28.30       31.24      2.74 o 
  -4   5   9       39.83       37.34      2.76 o 
  -3   5   9        0.46        0.52      0.88 o 
  -2   5   9       30.07       28.72      2.19 o 
  -1   5   9       53.27       57.76      3.01 o 
   0   5   9        6.14        6.08      0.77 o 
   1   5   9       17.04       19.61      1.47 o 
   2   5   9      126.31      120.26      4.67 o 
   3   5   9       69.54       73.20      3.36 o 
   4   5   9       15.15       16.31      2.77 o 
   5   5   9       46.51       49.73      5.36 o 
  -5   6   9        5.46        5.06      1.61 o 
  -4   6   9       15.26       12.80      1.84 o 
  -3   6   9        7.63        8.30      1.45 o 
  -2   6   9       13.35       13.47      1.69 o 
  -1   6   9       37.94       40.82      3.85 o 
   0   6   9        5.03        4.95      0.84 o 
   1   6   9        1.63        0.60      0.66 o 
   2   6   9       68.21       62.40      3.03 o 
   3   6   9        1.55        2.13      0.91 o 
   4   6   9        1.21        2.26      1.18 o 
   5   6   9       18.61       17.16      2.52 o 
  -5   7   9        0.02       -0.27      1.20 o 
  -4   7   9        1.05        0.43      1.12 o 
  -3   7   9        1.43        0.80      1.14 o 
  -2   7   9      171.30      143.91     20.47 o 
  -1   7   9       18.45       17.12      2.81 o 
   0   7   9       50.77       52.26      2.70 o 
   1   7   9        4.50        2.83      0.87 o 
   2   7   9       67.27       62.19      3.20 o 
   3   7   9        6.31        6.59      1.24 o 
   4   7   9       12.99       14.09      2.29 o 
  -4   8   9        3.58        2.78      1.45 o 
  -3   8   9       10.31        9.13      2.25 o 
  -2   8   9        1.07        0.35      1.10 o 
  -1   8   9       17.57       12.41      3.76 o 
   0   8   9       19.50       18.09      3.08 o 
   1   8   9        0.57        0.34      0.88 o 
   2   8   9       27.01       29.64      2.08 o 
   3   8   9        0.38        0.52      1.04 o 
   4   8   9        1.99        0.69      1.50 o 
  -3   9   9        0.15       -0.10      1.15 o 
  -2   9   9        7.01        7.71      1.68 o 
  -1   9   9        1.92        3.28      1.33 o 
   0   9   9        4.49        2.87      1.43 o 
   1   9   9        0.00        1.08      1.10 o 
   2   9   9       36.50       41.75      2.68 o 
   3   9   9       13.09       21.13      4.56 o 
  -2  10   9        0.46        0.71      1.31 o 
  -1  10   9        0.01        1.25      1.34 o 
   0  10   9        2.22        2.54      1.39 o 
   1  10   9        0.12       -1.14      1.38 o 
   2  10   9        1.69        2.25      2.15 o 
  -6   0  10       48.78       45.38      4.17 o 
  -4   0  10      399.35      414.78     26.34 o 
  -2   0  10      245.18      279.79     13.84 o 
   0   0  10      392.26      393.83     16.13 o 
   2   0  10      769.06      841.39     39.46 o 
   4   0  10      314.05      294.14     15.06 o 
   6   0  10       56.66       54.53      5.19 o 
  -6   1  10       45.40       47.57      3.31 o 
  -5   1  10      816.18      812.73     23.21 o 
  -4   1  10      672.41      648.98     19.56 o 
  -3   1  10       29.23       34.54      1.79 o 
  -2   1  10      354.68      425.05     17.12 o 
  -1   1  10      224.48      238.95      7.66 o 
   0   1  10      306.07      327.74      9.85 o 
   1   1  10      889.07      966.45     27.08 o 
   2   1  10       78.84       99.74      3.00 o 
   3   1  10       56.57       56.77      2.86 o 
   4   1  10        3.50        1.94      1.02 o 
   5   1  10       21.40       19.78      2.04 o 
   6   1  10        0.01        1.24      1.37 o 
  -6   2  10       58.97       57.61      3.75 o 
  -5   2  10       44.25       44.76      3.05 o 
  -4   2  10       45.93       54.35      2.52 o 
  -3   2  10      117.30      110.23      4.01 o 
  -2   2  10     1715.84     1694.87     89.10 o 
  -1   2  10      770.28      775.13     23.60 o 
   0   2  10      593.16      628.75     19.24 o 
   1   2  10      371.63      377.20     11.87 o 
   2   2  10       53.11       53.64      2.27 o 
   3   2  10       49.95       49.62      3.48 o 
   4   2  10      380.37      367.66     13.20 o 
   5   2  10      210.67      208.87      8.39 o 
   6   2  10       32.13       33.15      2.90 o 
  -6   3  10        0.83        1.42      1.44 o 
  -5   3  10        1.01        0.10      1.14 o 
  -4   3  10       79.65       78.97      4.03 o 
  -3   3  10       92.79       81.00      2.78 o 
  -2   3  10      259.75      245.60      9.11 o 
  -1   3  10        8.91        6.77      0.67 o 
   0   3  10      171.61      162.68      5.48 o 
   1   3  10       30.47       29.89      1.64 o 
   2   3  10        6.77        5.95      0.75 o 
   3   3  10      207.85      209.43      7.16 o 
   4   3  10      145.49      135.65      5.74 o 
   5   3  10       17.34       19.38      2.06 o 
   6   3  10       29.37       33.67      2.98 o 
  -6   4  10       19.69       19.24      2.45 o 
  -5   4  10       18.68       17.24      2.13 o 
  -4   4  10      158.98      145.79      6.45 o 
  -3   4  10       24.78       24.18      2.05 o 
  -2   4  10      220.24      220.84      9.82 o 
  -1   4  10        4.28        3.84      0.80 o 
   0   4  10      945.02     1001.17     30.33 o 
   1   4  10       12.46       13.23      1.12 o 
   2   4  10      174.38      181.62      6.45 o 
   3   4  10       81.03       74.39      5.35 o 
   4   4  10       31.69       31.52      2.49 o 
   5   4  10        0.07        0.24      1.13 o 
  -6   5  10        0.82        0.76      1.44 o 
  -5   5  10       32.06       33.23      2.80 o 
  -4   5  10       50.80       46.69      3.10 o 
  -3   5  10        8.04        7.47      1.40 o 
  -2   5  10       30.80       29.92      2.86 o 
  -1   5  10        1.23        1.57      0.52 o 
   0   5  10        9.12       10.29      1.43 o 
   1   5  10        0.35       -0.41      0.54 o 
   2   5  10       67.49       62.68      3.79 o 
   3   5  10       20.31       16.03      1.60 o 
   4   5  10       52.35       50.28      3.26 o 
   5   5  10        1.96        2.34      1.55 o 
  -5   6  10       57.91       51.93      3.70 o 
  -4   6  10        0.10       -0.09      0.96 o 
  -3   6  10       25.47       24.80      2.48 o 
  -2   6  10      141.34      125.12     12.38 o 
  -1   6  10       59.25       56.71      5.14 o 
   0   6  10       53.99       63.01      3.82 o 
   1   6  10        0.00       -0.56      0.58 o 
   2   6  10       36.41       35.06      2.08 o 
   3   6  10       26.18       28.38      2.62 o 
   4   6  10       52.08       50.94      4.51 o 
   5   6  10        5.82        8.82      2.13 o 
  -5   7  10        0.62       -1.13      1.13 o 
  -4   7  10        0.04        0.15      1.10 o 
  -3   7  10      284.58      235.00     17.70 o 
  -2   7  10        0.24       -0.19      0.97 o 
  -1   7  10       17.07       13.92      4.08 o 
   0   7  10       10.49       11.63      1.73 o 
   1   7  10        1.22       -0.06      0.70 o 
   2   7  10        0.65        1.19      0.90 o 
   3   7  10       62.16       75.10      3.66 o 
   4   7  10        0.29        0.56      1.27 o 
  -4   8  10        0.09        0.85      1.20 o 
  -3   8  10        4.90        6.67      1.63 o 
  -2   8  10        1.29        3.37      1.65 o 
  -1   8  10       42.57       41.11      9.20 o 
   0   8  10       29.14       31.52      5.95 o 
   1   8  10        5.70        8.73      1.23 o 
   2   8  10       26.33       35.44      2.32 o 
   3   8  10        4.45        5.15      1.52 o 
   4   8  10        0.95        1.15      1.64 o 
  -3   9  10        0.11       -0.04      1.18 o 
  -2   9  10        2.52        3.07      1.35 o 
  -1   9  10       13.44       13.25      3.38 o 
   0   9  10        2.75        3.05      1.43 o 
   1   9  10        2.95        4.54      1.36 o 
   3   9  10        3.45        0.53      1.49 o 
  -2  10  10        0.42        1.75      1.35 o 
  -1  10  10        9.22        8.29      2.01 o 
   0  10  10        0.87        2.47      1.45 o 
   1  10  10        0.27        0.96      1.52 o 
   2  10  10        1.23        1.22      2.04 o 
  -5   0  11      451.02      447.08     27.28 o 
  -3   0  11        2.78        1.89      1.18 o 
  -1   0  11     4974.14     4975.39    230.27 o 
   1   0  11      213.58      229.68     11.74 o 
   3   0  11       12.57       10.62      3.02 o 
   5   0  11      207.88      192.31     11.13 o 
  -6   1  11        1.23        3.02      1.39 o 
  -5   1  11       51.62       51.22      3.27 o 
  -4   1  11     1648.42     1617.76     48.40 o 
  -3   1  11      745.10      750.70     25.17 o 
  -2   1  11      563.39      611.34     20.44 o 
  -1   1  11     1400.38     1355.66     40.84 o 
   0   1  11      851.00      799.24     22.55 o 
   1   1  11      203.96      220.22      6.17 o 
   2   1  11     1255.82     1259.53     41.62 o 
   3   1  11      216.89      201.98      7.65 o 
   4   1  11      141.38      136.05      5.70 o 
   5   1  11      159.87      136.98      6.10 o 
   6   1  11        0.09       -0.53      1.32 o 
  -6   2  11        8.54        9.16      1.86 o 
  -5   2  11        0.39        0.37      0.96 o 
  -4   2  11      164.70      171.11      6.03 o 
  -3   2  11        7.73        7.43      0.88 o 
  -2   2  11       13.09       13.56      1.00 o 
  -1   2  11        7.51        8.22      1.10 o 
   0   2  11       25.13       20.59      1.16 o 
   1   2  11       10.92       11.37      0.95 o 
   2   2  11      121.45      114.88      4.19 o 
   3   2  11       94.72       95.71      4.21 o 
   4   2  11       45.40       42.08      2.77 o 
   5   2  11       31.71       36.27      2.77 o 
   6   2  11       16.91       17.11      2.29 o 
  -6   3  11        7.63        7.30      1.79 o 
  -5   3  11        4.87        2.07      1.27 o 
  -4   3  11        0.00        0.25      0.91 o 
  -3   3  11      340.86      324.35     13.39 o 
  -2   3  11        3.60        4.60      0.53 o 
  -1   3  11        1.31        1.90      0.53 o 
   0   3  11       11.25       15.12      1.03 o 
   1   3  11       34.81       34.67      1.82 o 
   2   3  11       20.93       23.24      2.07 o 
   3   3  11        0.13        0.26      0.69 o 
   4   3  11        1.62        2.34      1.10 o 
   5   3  11       11.54       13.65      1.88 o 
   6   3  11       12.09       15.74      2.28 o 
  -6   4  11       15.37       15.93      2.33 o 
  -5   4  11       41.51       46.36      3.26 o 
  -4   4  11       10.39        8.57      1.51 o 
  -3   4  11      243.68      222.55     10.50 o 
  -2   4  11       26.98       25.03      2.25 o 
  -1   4  11        2.09        2.42      0.56 o 
   0   4  11      969.17      990.57     29.61 o 
   1   4  11      121.61      126.17      4.65 o 
   2   4  11       10.69       11.32      1.06 o 
   3   4  11       27.09       28.75      2.14 o 
   4   4  11        5.64        7.83      1.42 o 
   5   4  11       16.75       19.12      2.14 o 
  -6   5  11        9.84       13.42      2.60 o 
  -5   5  11       17.39       16.03      2.10 o 
  -4   5  11        0.91        1.30      1.10 o 
  -3   5  11       79.09       76.69      7.22 o 
  -2   5  11      539.47      527.99     22.03 o 
  -1   5  11        3.55        4.76      0.79 o 
   0   5  11        9.69       10.86      1.77 o 
   1   5  11       59.52       60.96      2.79 o 
   2   5  11       71.20       62.58      2.77 o 
   3   5  11        3.03        3.26      1.06 o 
   4   5  11       87.86       84.73      4.49 o 
   5   5  11        2.07        0.13      1.22 o 
  -5   6  11        3.54        3.41      1.51 o 
  -4   6  11        2.23        1.85      1.16 o 
  -3   6  11       67.61       59.38      4.78 o 
  -2   6  11      118.63      107.25      5.78 o 
  -1   6  11       24.08       32.02      2.21 o 
   0   6  11       40.20       44.36      2.86 o 
   1   6  11       14.31       14.93      1.64 o 
   2   6  11       21.47       20.58      1.65 o 
   3   6  11        5.69        4.34      1.25 o 
   4   6  11        1.08        0.76      1.18 o 
   5   6  11        4.48        3.44      1.44 o 
  -5   7  11        0.00        0.16      1.22 o 
  -4   7  11       58.52       56.04      3.76 o 
  -3   7  11        0.34        1.49      1.18 o 
  -2   7  11        5.26        5.20      1.45 o 
  -1   7  11        2.78        1.90      1.19 o 
   0   7  11       55.99       68.79      3.23 o 
   1   7  11        0.02       -0.65      0.67 o 
   2   7  11       61.89       61.51      2.99 o 
   3   7  11        5.27        7.59      1.49 o 
   4   7  11       12.29       11.44      2.22 o 
  -4   8  11        0.48       -1.03      1.03 o 
  -3   8  11        7.22        6.35      1.68 o 
  -2   8  11       47.02       41.79      7.11 o 
   0   8  11        6.69        4.24      1.49 o 
   1   8  11        0.17       -0.11      0.77 o 
   2   8  11        4.33        6.59      1.34 o 
   3   8  11        3.73        4.79      1.59 o 
   4   8  11        1.51        1.86      3.78 o 
  -3   9  11        0.00        0.29      1.19 o 
  -2   9  11        0.65        0.47      1.22 o 
  -1   9  11        0.62        0.15      1.16 o 
   0   9  11       35.90       35.75      5.24 o 
   1   9  11        5.97        6.73      1.54 o 
   2   9  11        6.13        6.71      1.42 o 
   3   9  11       10.60       17.98      2.64 o 
  -2  10  11       21.38       19.78      5.70 o 
  -1  10  11       23.93       19.50      5.17 o 
   0  10  11        3.90        3.43      1.68 o 
   1  10  11        2.65        3.27      1.79 o 
  -6   0  12       23.89       22.32      5.42 o 
  -4   0  12      151.58      137.31     11.93 o 
  -2   0  12      168.07      173.00      9.06 o 
   0   0  12       77.49       75.60      3.90 o 
   2   0  12        5.99        4.01      1.30 o 
   4   0  12       31.76       25.83      3.00 o 
   6   0  12        3.84        2.09      2.27 o 
  -6   1  12       17.67       18.95      2.38 o 
  -5   1  12        0.00        0.59      0.85 o 
  -4   1  12       76.47       81.96      4.29 o 
  -3   1  12      709.49      739.36     24.74 o 
  -2   1  12        9.46        8.29      0.88 o 
  -1   1  12       11.26       15.36      1.35 o 
   0   1  12      162.53      150.37      4.83 o 
   1   1  12      218.03      225.01      6.88 o 
   2   1  12       81.59       74.26      3.43 o 
   3   1  12       63.24       52.36      2.84 o 
   4   1  12        0.37       -0.58      0.90 o 
   5   1  12       61.77       60.36      3.63 o 
   6   1  12        3.67        0.77      1.42 o 
  -6   2  12       41.56       40.73      3.17 o 
  -5   2  12      156.33      145.33      6.97 o 
  -4   2  12      345.99      348.09     12.32 o 
  -3   2  12       94.11       86.99      4.18 o 
  -2   2  12      416.84      424.82     13.85 o 
  -1   2  12       14.47       11.27      0.94 o 
   0   2  12      593.04      570.40     16.30 o 
   1   2  12      204.14      177.47      6.09 o 
   2   2  12      248.32      256.83      8.45 o 
   3   2  12       69.40       71.97      3.50 o 
   4   2  12       93.01       87.16      4.22 o 
   5   2  12        2.65        3.42      1.40 o 
   6   2  12       18.33       18.60      2.44 o 
  -6   3  12        1.25        2.35      1.49 o 
  -5   3  12        0.75        0.60      1.14 o 
  -4   3  12       40.47       40.24      2.79 o 
  -3   3  12      145.64      136.50      5.63 o 
  -2   3  12       87.39       86.08      3.12 o 
  -1   3  12      319.94      332.59     10.61 o 
   0   3  12      663.94      701.07     21.42 o 
   1   3  12       55.31       56.31      2.53 o 
   2   3  12      141.57      144.75      5.53 o 
   3   3  12        3.53        2.73      0.91 o 
   4   3  12       13.98       12.70      1.65 o 
   5   3  12        0.46       -0.16      1.15 o 
  -6   4  12        1.75        2.06      1.45 o 
  -5   4  12        5.09        5.90      1.51 o 
  -4   4  12        8.99        5.68      1.36 o 
  -3   4  12      138.77      126.72      7.20 o 
  -2   4  12       32.21       30.39      1.92 o 
  -1   4  12        1.26        0.31      0.47 o 
   0   4  12      342.16      374.39     11.76 o 
   1   4  12       17.62       17.44      1.34 o 
   2   4  12      131.95      138.12      6.56 o 
   3   4  12       87.66       82.73      4.03 o 
   4   4  12       22.58       24.77      2.72 o 
   5   4  12        0.20        0.52      1.26 o 
  -5   5  12       10.87        9.17      1.79 o 
  -4   5  12       19.17       25.92      2.35 o 
  -3   5  12       81.93       73.64      3.98 o 
  -2   5  12      794.23      771.61     31.51 o 
  -1   5  12      120.11      125.72      4.53 o 
   0   5  12      126.48      133.01      5.20 o 
   1   5  12      126.30      127.23      5.72 o 
   2   5  12       12.63       12.89      1.23 o 
   3   5  12        6.51        5.75      1.20 o 
   4   5  12       10.26        9.99      2.40 o 
   5   5  12        7.79        7.24      1.68 o 
  -5   6  12       15.02       11.68      2.07 o 
  -4   6  12       19.90       17.31      2.08 o 
  -3   6  12       42.43       32.53      2.64 o 
  -2   6  12        1.13        0.78      1.07 o 
  -1   6  12      197.07      195.52     14.31 o 
   0   6  12       46.95       46.12      2.67 o 
   1   6  12      195.36      202.68      9.34 o 
   2   6  12      167.33      158.38      6.02 o 
   3   6  12        2.06        0.30      1.10 o 
   4   6  12        2.91        2.05      1.08 o 
  -5   7  12       16.60       16.44      2.75 o 
  -4   7  12        0.99        0.58      1.11 o 
  -3   7  12       25.69       26.22      4.45 o 
  -2   7  12        4.67        4.76      1.44 o 
  -1   7  12       33.81       30.23      7.29 o 
   0   7  12        6.49        7.89      1.56 o 
   1   7  12        7.15        4.48      0.98 o 
   2   7  12       17.73       17.37      1.76 o 
   3   7  12        1.51        0.29      1.08 o 
   4   7  12        8.11        6.40      1.92 o 
  -4   8  12        0.08       -0.64      1.10 o 
  -3   8  12       60.11       62.52      6.73 o 
  -2   8  12       49.48       45.08      6.03 o 
  -1   8  12       22.83       17.22      4.32 o 
   0   8  12        0.13        0.74      1.24 o 
   1   8  12        7.23       11.41      1.77 o 
   2   8  12       10.59       14.94      1.65 o 
   3   8  12        0.74        1.52      1.30 o 
  -3   9  12        2.50        2.08      1.34 o 
  -2   9  12        1.03        1.62      1.41 o 
  -1   9  12        1.48        2.15      1.37 o 
   0   9  12       25.51       23.62      4.79 o 
   1   9  12        7.12        6.63      1.98 o 
   2   9  12        2.99        5.87      1.72 o 
  -1  10  12        5.11        4.80      1.70 o 
   0  10  12        0.36        1.70      1.48 o 
   1  10  12        5.76        8.70      2.23 o 
  -5   0  13       18.98       21.51      2.34 o 
  -3   0  13       74.78       81.75      5.02 o 
  -1   0  13     1125.87     1031.69     63.63 o 
   1   0  13      355.88      318.70     16.10 o 
   3   0  13        3.33        3.85      1.48 o 
   5   0  13       10.76        9.14      2.46 o 
  -6   1  13       17.91       17.11      2.18 o 
  -5   1  13        0.38        0.82      1.13 o 
  -4   1  13        0.26       -0.14      0.63 o 
  -3   1  13      258.34      259.58      9.32 o 
  -2   1  13        1.94        2.51      0.62 o 
  -1   1  13      138.09      130.23      4.34 o 
   0   1  13       78.94       77.81      2.87 o 
   1   1  13       51.66       56.52      2.19 o 
   2   1  13        0.49        0.86      0.82 o 
   3   1  13       38.00       34.44      2.31 o 
   4   1  13      114.56      109.95      5.03 o 
   5   1  13        0.56       -0.90      1.12 o 
   6   1  13        0.90        1.78      1.54 o 
  -6   2  13       19.59       20.10      2.37 o 
  -5   2  13       24.90       26.74      3.12 o 
  -4   2  13      218.01      212.29      9.73 o 
  -3   2  13      239.44      244.99      8.79 o 
  -2   2  13        5.85        4.48      1.08 o 
  -1   2  13      185.58      171.62      5.86 o 
   0   2  13      425.43      419.29     12.31 o 
   1   2  13        9.33        9.00      0.83 o 
   2   2  13      102.09      100.49      3.89 o 
   3   2  13       42.94       42.43      2.62 o 
   4   2  13        2.85        2.59      1.17 o 
   5   2  13        1.06        1.74      1.33 o 
  -6   3  13       35.39       39.43      3.23 o 
  -5   3  13       22.07       19.28      2.15 o 
  -4   3  13      157.68      141.09      8.95 o 
  -3   3  13      378.92      364.10     15.51 o 
  -2   3  13      141.65      145.45      4.94 o 
  -1   3  13      592.68      581.16     17.96 o 
   0   3  13       38.79       52.43      2.24 o 
   1   3  13       28.76       32.42      1.85 o 
   2   3  13       33.76       34.79      1.70 o 
   3   3  13       26.65       24.08      1.99 o 
   4   3  13       51.91       45.71      2.95 o 
   5   3  13        1.29        1.14      1.29 o 
  -6   4  13        8.30       13.15      2.17 o 
  -5   4  13       74.03       73.78      4.33 o 
  -4   4  13        0.32        1.05      1.13 o 
  -3   4  13      498.95      490.04     20.60 o 
  -2   4  13      440.56      444.74     16.12 o 
  -1   4  13       35.52       33.97      2.29 o 
   0   4  13       78.62       78.14      3.54 o 
   1   4  13        0.73        1.01      0.59 o 
   2   4  13       76.33       77.17      3.08 o 
   3   4  13       26.79       28.63      2.45 o 
   4   4  13       16.92       15.84      1.88 o 
   5   4  13       63.46       64.25      3.95 o 
  -5   5  13        8.20        7.41      1.74 o 
  -4   5  13       15.30       12.22      1.80 o 
  -3   5  13        0.33       -0.12      0.97 o 
  -2   5  13      135.38      126.91      8.48 o 
  -1   5  13        6.40        7.31      0.95 o 
   0   5  13       50.11       55.08      4.20 o 
   1   5  13       29.53       32.82      2.02 o 
   2   5  13       30.77       31.74      1.89 o 
   3   5  13       99.29      102.65      4.36 o 
   4   5  13        0.00        0.22      1.12 o 
   5   5  13       10.81       11.71      2.02 o 
  -5   6  13        0.59        0.40      1.22 o 
  -4   6  13       79.35       73.87      4.28 o 
  -3   6  13        1.25       -0.87      1.25 o 
  -2   6  13        3.87        4.36      1.36 o 
  -1   6  13        2.36        1.40      1.20 o 
   0   6  13       45.75       54.44      2.73 o 
   1   6  13       38.11       45.91      2.53 o 
   2   6  13       22.95       20.86      1.66 o 
   3   6  13       12.25       15.37      1.84 o 
   4   6  13        1.18        0.26      1.13 o 
  -4   7  13        0.06       -0.98      1.11 o 
  -3   7  13        4.83        5.95      1.59 o 
  -2   7  13        2.50        1.97      1.29 o 
   0   7  13       97.78      104.93      5.81 o 
   1   7  13      136.67      148.94      5.77 o 
   2   7  13        0.32        0.85      0.92 o 
   3   7  13        4.88        4.19      1.50 o 
   4   7  13       13.93       23.29      2.68 o 
  -4   8  13        5.86        3.62      1.59 o 
  -3   8  13       74.93       67.62      9.37 o 
  -2   8  13      138.43       92.92     11.58 o 
  -1   8  13        0.01        1.25      1.30 o 
   0   8  13       20.06       19.76      2.82 o 
   1   8  13        4.22        5.72      1.54 o 
   2   8  13        4.89        7.90      1.44 o 
   3   8  13        1.37        0.79      1.23 o 
  -3   9  13       12.19       10.76      2.05 o 
  -2   9  13        6.15        5.37      1.66 o 
  -1   9  13        3.57        3.03      1.50 o 
   0   9  13        6.64        5.88      1.82 o 
   1   9  13       41.88       50.85      5.32 o 
   2   9  13        4.72        5.23      2.03 o 
  -1  10  13        3.16        3.15      1.73 o 
   0  10  13       11.62        9.02      2.74 o 
  -6   0  14       31.00       26.71      6.08 o 
  -4   0  14       21.12       27.14      2.69 o 
  -2   0  14      188.34      195.05     10.23 o 
   0   0  14      138.87      112.67      7.51 o 
   2   0  14      164.35      141.38      8.17 o 
   4   0  14       12.34        9.44      2.29 o 
  -6   1  14        2.54        2.13      1.45 o 
  -5   1  14      146.00      125.28      9.28 o 
  -4   1  14       22.16       19.50      2.17 o 
  -3   1  14       68.01       72.15      3.27 o 
  -2   1  14        0.59        0.59      0.54 o 
  -1   1  14        0.91        3.76      0.70 o 
   0   1  14      540.35      463.31     16.52 o 
   1   1  14      145.30      135.80      4.51 o 
   2   1  14      174.70      155.10      6.23 o 
   3   1  14        8.26        8.42      1.36 o 
   4   1  14       19.19       16.81      1.90 o 
   5   1  14       26.70       26.00      2.49 o 
  -6   2  14       11.52        9.33      2.29 o 
  -5   2  14       11.24       10.03      1.70 o 
  -4   2  14        0.16        0.68      0.99 o 
  -3   2  14       19.74       20.55      1.40 o 
  -2   2  14        3.29        2.66      0.67 o 
  -1   2  14        9.50       10.85      1.21 o 
   0   2  14      307.81      295.02      8.98 o 
   1   2  14       56.41       49.65      4.00 o 
   2   2  14       10.06       11.28      1.05 o 
   3   2  14        0.39       -0.78      0.78 o 
   4   2  14        0.01       -0.73      0.92 o 
   5   2  14       47.19       46.70      3.99 o 
  -6   3  14        4.47        3.00      1.57 o 
  -5   3  14        5.05        4.93      1.45 o 
  -4   3  14       19.99       15.29      1.77 o 
  -3   3  14        0.27       -0.72      0.80 o 
  -2   3  14      129.87      124.83      4.40 o 
  -1   3  14      122.65      109.10      4.06 o 
   0   3  14      358.95      363.77     10.81 o 
   1   3  14        0.82       -0.28      0.51 o 
   2   3  14       42.64       41.61      2.24 o 
   3   3  14       10.27        8.12      1.41 o 
   4   3  14       46.57       48.12      3.14 o 
   5   3  14       10.54       12.06      1.98 o 
  -6   4  14       31.02       28.12      4.78 o 
  -5   4  14       43.44       46.41      5.27 o 
  -4   4  14        6.65        6.24      1.43 o 
  -3   4  14      462.81      425.47     18.15 o 
  -2   4  14      273.07      272.11     10.41 o 
  -1   4  14        2.65        3.99      0.75 o 
   0   4  14       36.73       33.44      1.80 o 
   1   4  14        0.01        0.11      0.56 o 
   2   4  14        5.17        5.01      1.01 o 
   3   4  14        0.86        0.66      0.97 o 
   4   4  14        1.73        1.20      1.11 o 
   5   4  14        0.00       -0.25      1.25 o 
  -5   5  14       11.50       14.84      2.12 o 
  -4   5  14       15.09       13.46      1.90 o 
  -3   5  14      100.84       96.01      5.32 o 
  -2   5  14       17.57       20.56      3.58 o 
  -1   5  14      149.19      153.48      6.45 o 
   0   5  14       36.35       38.84      2.60 o 
   1   5  14      123.46      122.62      4.82 o 
   2   5  14       77.02       86.44      3.84 o 
   3   5  14       40.40       45.04      2.96 o 
   4   5  14        1.93        3.08      1.38 o 
   5   5  14       48.16       56.17      4.01 o 
  -5   6  14        0.27       -0.03      1.26 o 
  -4   6  14        1.26        1.09      1.22 o 
  -3   6  14        2.19        1.91      1.19 o 
  -2   6  14      383.35      396.04     17.24 o 
  -1   6  14       75.64       74.22      4.66 o 
   0   6  14        2.64        2.42      0.82 o 
   1   6  14       98.54       94.71      4.06 o 
   2   6  14        7.75        4.73      1.49 o 
   3   6  14        6.68        9.82      1.63 o 
   4   6  14       20.78       27.76      2.56 o 
  -4   7  14        3.54        4.18      1.54 o 
  -2   7  14      100.98       95.00      7.39 o 
  -1   7  14       69.91       72.27      8.65 o 
   0   7  14        0.09        1.21      1.02 o 
   1   7  14       79.84       82.34      4.43 o 
   2   7  14       30.84       34.68      2.45 o 
   3   7  14       26.63       39.57      2.95 o 
   4   7  14        7.01        8.81      2.58 o 
  -4   8  14       10.94       10.82      2.39 o 
  -3   8  14        4.16        6.75      1.77 o 
  -2   8  14        2.84        1.72      1.36 o 
  -1   8  14       87.66      110.71      7.74 o 
   0   8  14       17.15       16.20      4.32 o 
   1   8  14        1.64        1.24      1.24 o 
   2   8  14       22.20       28.23      2.30 o 
   3   8  14        4.02        7.86      2.11 o 
  -2   9  14        4.49        4.36      1.64 o 
  -1   9  14        0.59        3.49      1.54 o 
   0   9  14       68.86       81.79     11.24 o 
   1   9  14       14.04       20.06      3.23 o 
   2   9  14       48.45       60.96      4.51 o 
  -5   0  15      126.08      124.21      7.61 o 
  -3   0  15       69.65       76.25      4.87 o 
  -1   0  15        4.29        4.68      1.09 o 
   1   0  15      130.92      142.25      6.66 o 
   3   0  15       11.72       13.61      2.29 o 
   5   0  15        0.57        1.11      1.85 o 
  -6   1  15        5.58        5.55      2.62 o 
  -5   1  15       92.62       95.11      5.53 o 
  -4   1  15       93.78      100.71      4.38 o 
  -3   1  15       15.97       14.38      1.25 o 
  -2   1  15       24.64       29.79      1.67 o 
  -1   1  15        0.21       -0.15      0.49 o 
   0   1  15       85.78       84.24      3.50 o 
   1   1  15        0.23       -0.09      0.43 o 
   2   1  15      144.73      136.62      5.70 o 
   3   1  15       86.08       79.51      3.95 o 
   4   1  15       20.81       16.35      1.96 o 
   5   1  15       16.58       17.57      2.18 o 
  -6   2  15        0.11        0.08      1.22 o 
  -5   2  15       16.29       15.02      1.95 o 
  -4   2  15        8.77        8.26      1.42 o 
  -3   2  15       83.00       92.64      4.46 o 
  -2   2  15        0.60        0.12      0.54 o 
  -1   2  15      119.22      104.19      5.38 o 
   0   2  15      102.39       99.24      3.62 o 
   1   2  15       45.10       46.59      2.05 o 
   2   2  15       40.41       30.25      2.20 o 
   3   2  15       12.12       12.56      1.61 o 
   4   2  15       22.27       22.22      2.19 o 
   5   2  15        0.50        1.16      1.37 o 
  -6   3  15        0.86        1.70      1.42 o 
  -5   3  15       28.47       23.21      2.33 o 
  -4   3  15        0.00       -0.84      0.84 o 
  -3   3  15        3.02        1.41      1.22 o 
  -2   3  15       55.95       53.59      2.34 o 
  -1   3  15       61.89       56.57      2.76 o 
   0   3  15      214.56      197.90      6.40 o 
   1   3  15       31.14       32.95      2.44 o 
   2   3  15       42.34       44.02      2.37 o 
   3   3  15        0.18       -0.05      0.93 o 
   4   3  15        1.42        2.06      1.37 o 
   5   3  15        4.92        3.08      1.46 o 
  -5   4  15       53.57       54.31      4.30 o 
  -4   4  15       26.09       23.97      2.30 o 
  -3   4  15       31.88       27.15      3.52 o 
  -2   4  15        5.86        6.25      1.06 o 
  -1   4  15       48.41       47.41      2.60 o 
   0   4  15      178.04      171.69      5.69 o 
   1   4  15       53.58       48.77      2.54 o 
   2   4  15      382.46      344.45     12.32 o 
   3   4  15        0.15       -0.96      0.96 o 
   4   4  15       13.29       15.83      2.02 o 
   5   4  15        5.89        7.33      1.78 o 
  -5   5  15        0.72        2.25      1.42 o 
  -4   5  15        7.44        6.54      1.58 o 
  -3   5  15       40.27       39.34      5.10 o 
  -2   5  15      409.65      413.53     17.72 o 
  -1   5  15      210.38      223.46      8.88 o 
   0   5  15       36.90       39.73      3.75 o 
   1   5  15        6.27        3.21      1.04 o 
   2   5  15      195.13      184.65     10.89 o 
   3   5  15       26.73       31.62      2.73 o 
   4   5  15       13.38       16.08      2.03 o 
  -5   6  15       38.37       38.69      5.50 o 
  -4   6  15        0.22        0.48      1.16 o 
  -3   6  15       12.11        8.73      1.67 o 
  -2   6  15       22.20       20.89      3.11 o 
  -1   6  15      302.12      306.43     21.51 o 
   0   6  15        8.90       12.48      1.29 o 
   1   6  15       84.92       84.98      3.83 o 
   2   6  15       17.27       16.50      1.69 o 
   3   6  15        0.06        0.23      1.12 o 
   4   6  15       12.00       13.21      2.00 o 
  -4   7  15        2.30        2.13      1.37 o 
  -3   7  15       16.69       14.85      3.17 o 
  -2   7  15      205.81      195.13     18.42 o 
  -1   7  15       10.63       10.82      1.92 o 
   0   7  15        2.96        2.38      1.31 o 
   1   7  15       12.68       12.70      1.44 o 
   2   7  15        8.08        5.98      1.36 o 
   3   7  15       10.86       15.53      2.03 o 
  -3   8  15       33.53       22.02      8.89 o 
  -2   8  15       27.28       24.25      3.85 o 
  -1   8  15       34.08       36.70      6.59 o 
   0   8  15       18.97       16.13      4.53 o 
   1   8  15        2.25        2.19      1.31 o 
   2   8  15        1.16        0.90      1.20 o 
   3   8  15        4.03        4.25      1.65 o 
  -2   9  15        1.33        1.41      1.36 o 
  -1   9  15       57.76       58.97     13.72 o 
   0   9  15       21.33       23.53      6.05 o 
   1   9  15        5.93        8.60      2.20 o 
  -6   0  16       16.12       23.86      5.80 o 
  -4   0  16       11.36       10.72      1.78 o 
  -2   0  16       46.79       51.99      3.37 o 
   0   0  16       62.90       62.52      3.66 o 
   2   0  16      122.23      110.79      7.04 o 
   4   0  16       29.54       35.54      3.86 o 
  -6   1  16       14.78       14.48      3.26 o 
  -5   1  16       96.03       86.33      5.14 o 
  -4   1  16        3.71        2.40      0.82 o 
  -3   1  16        6.80        6.62      0.96 o 
  -2   1  16       52.41       46.41      2.36 o 
  -1   1  16       45.85       44.41      2.14 o 
   0   1  16       55.52       52.27      2.29 o 
   1   1  16        6.67        7.03      0.76 o 
   2   1  16        2.83        2.98      1.08 o 
   3   1  16       47.60       42.79      2.82 o 
   4   1  16        1.10        1.57      1.17 o 
   5   1  16        1.19        2.30      1.41 o 
  -6   2  16        2.53        5.16      1.77 o 
  -5   2  16       95.70       98.02      5.59 o 
  -4   2  16       10.84       10.96      1.58 o 
  -3   2  16        0.00       -0.15      0.60 o 
  -2   2  16        1.68        0.17      0.57 o 
  -1   2  16      135.98      125.96      4.39 o 
   0   2  16       12.39       10.16      1.03 o 
   1   2  16       21.76       21.93      1.39 o 
   2   2  16       20.47       18.85      1.84 o 
   3   2  16       56.08       49.70      3.08 o 
   4   2  16        7.49        6.80      1.93 o 
   5   2  16       62.13       58.95      3.86 o 
  -5   3  16        6.22        5.15      1.48 o 
  -4   3  16       85.99       81.09      4.75 o 
  -3   3  16       69.72       72.66      4.19 o 
  -2   3  16       17.81       17.12      1.25 o 
  -1   3  16      201.22      190.76      8.15 o 
   0   3  16      391.73      379.52     11.50 o 
   1   3  16        5.43        2.37      0.73 o 
   2   3  16      113.70       94.62      4.51 o 
   3   3  16       69.63       59.89      3.59 o 
   4   3  16       57.25       53.88      3.99 o 
   5   3  16        0.33       -0.45      1.30 o 
  -5   4  16        6.98        4.57      1.58 o 
  -4   4  16      101.14       98.69      5.58 o 
  -3   4  16        2.07        1.36      1.08 o 
  -2   4  16      298.42      301.61     13.98 o 
  -1   4  16      341.91      333.40     10.88 o 
   0   4  16        0.04       -0.63      0.63 o 
   1   4  16        7.23        5.68      0.92 o 
   2   4  16        0.00        0.21      0.87 o 
   3   4  16       39.90       31.94      2.56 o 
   4   4  16       16.40       17.47      2.14 o 
  -5   5  16        1.65        1.51      1.35 o 
  -4   5  16        3.10        2.74      1.35 o 
  -3   5  16       10.85       12.74      1.86 o 
  -2   5  16        3.03        2.49      1.24 o 
  -1   5  16      173.79      171.83      7.21 o 
   0   5  16       75.37       70.82      4.54 o 
   1   5  16       11.05        8.44      1.71 o 
   2   5  16        2.06        2.78      1.05 o 
   3   5  16        6.43        7.11      1.51 o 
   4   5  16        0.44       -0.23      1.24 o 
  -4   6  16        6.09        6.37      1.87 o 
  -3   6  16       11.13       10.29      1.81 o 
  -2   6  16       35.15       34.06      4.31 o 
  -1   6  16        7.99        8.81      1.74 o 
   0   6  16       45.48       45.33      2.82 o 
   1   6  16        3.21        2.63      0.94 o 
   2   6  16       22.58       30.70      2.27 o 
   3   6  16        5.19        6.36      1.54 o 
   4   6  16       32.73       37.99      3.12 o 
  -4   7  16       19.55       19.57      3.11 o 
  -3   7  16        0.13        2.35      1.36 o 
  -2   7  16      189.41      185.18      9.35 o 
  -1   7  16       22.61       21.23      2.41 o 
   0   7  16       47.98       54.13      4.44 o 
   1   7  16       16.16       20.92      2.22 o 
   2   7  16        0.01        0.97      1.11 o 
   3   7  16        1.52       -0.05      1.29 o 
  -3   8  16       78.50       84.58      5.65 o 
  -2   8  16        1.39        4.16      1.49 o 
  -1   8  16       30.95       28.06      4.03 o 
   0   8  16       30.43       35.56      3.83 o 
   1   8  16        0.39       -0.41      1.73 o 
   2   8  16       41.49       52.10      4.14 o 
  -2   9  16        2.31        2.38      1.52 o 
  -1   9  16       19.92       18.42      4.13 o 
   0   9  16        3.81        5.82      1.99 o 
   1   9  16        5.80        4.20      2.16 o 
  -5   0  17        0.62        0.24      2.33 o 
  -3   0  17      124.11      114.75      7.35 o 
  -1   0  17        0.09        1.54      0.95 o 
   1   0  17       23.67       24.20      1.93 o 
   3   0  17       46.36       44.54      4.20 o 
   5   0  17        1.88        3.03      2.11 o 
  -6   1  17        0.02        1.33      2.11 o 
  -5   1  17       65.85       78.06      4.81 o 
  -4   1  17       61.36       61.96      3.94 o 
  -3   1  17        0.37        2.02      0.76 o 
  -2   1  17        9.38       11.00      1.12 o 
  -1   1  17      215.96      204.37      6.70 o 
   0   1  17        0.54        0.84      0.62 o 
   1   1  17      456.94      442.89     20.03 o 
   2   1  17        4.86        3.62      1.15 o 
   3   1  17       30.90       25.49      2.26 o 
   4   1  17        4.87        4.52      1.50 o 
   5   1  17        4.95        4.08      1.62 o 
  -6   2  17        4.70        4.66      3.61 o 
  -5   2  17        3.92        3.43      1.30 o 
  -4   2  17       39.58       41.02      3.11 o 
  -3   2  17       70.52       65.96      2.88 o 
  -2   2  17       25.70       19.96      1.41 o 
  -1   2  17      609.62      562.76     19.82 o 
   0   2  17     1058.59     1009.14     28.98 o 
   1   2  17      110.55      117.18      4.65 o 
   2   2  17       43.48       38.30      2.91 o 
   3   2  17       79.94       62.77      3.61 o 
   4   2  17       40.61       33.98      2.78 o 
   5   2  17        3.14        2.95      1.53 o 
  -5   3  17       57.10       50.59      3.85 o 
  -4   3  17       48.31       46.13      5.79 o 
  -3   3  17        4.31        5.07      1.33 o 
  -2   3  17        7.18        5.57      0.91 o 
  -1   3  17      168.07      155.55      7.23 o 
   0   3  17      711.01      681.52     19.82 o 
   1   3  17       25.25       24.25      1.77 o 
   2   3  17      128.93      110.40      7.51 o 
   3   3  17        8.55        4.20      1.35 o 
   4   3  17       23.10       23.32      2.48 o 
   5   3  17        0.07       -0.38      1.36 o 
  -5   4  17        0.45        0.13      1.23 o 
  -4   4  17       33.80       36.22      3.49 o 
  -3   4  17        0.02        0.70      1.03 o 
  -2   4  17       82.67       83.34      4.80 o 
  -1   4  17       23.54       24.19      1.61 o 
   0   4  17       91.33       93.95      3.67 o 
   1   4  17        1.97        3.20      0.97 o 
   2   4  17      105.65      102.00      6.00 o 
   3   4  17       12.21       10.59      1.73 o 
   4   4  17        5.41        4.89      1.54 o 
  -5   5  17       13.30       15.64      2.22 o 
  -4   5  17       29.31       24.29      3.35 o 
  -3   5  17      124.78      119.16      8.33 o 
  -2   5  17        8.24        8.47      1.66 o 
  -1   5  17       48.00       52.85      4.69 o 
   0   5  17        3.69        2.99      0.90 o 
   1   5  17       44.70       41.09      2.52 o 
   2   5  17        3.70        6.06      1.45 o 
   3   5  17        1.35        1.10      2.01 o 
   4   5  17        3.78        4.23      1.64 o 
  -4   6  17       10.10        9.23      1.89 o 
  -3   6  17      102.24       99.00      5.81 o 
  -2   6  17       84.81       87.64      6.94 o 
  -1   6  17       17.59       15.09      2.68 o 
   0   6  17        3.18        3.15      1.15 o 
   1   6  17        1.13        1.14      0.97 o 
   2   6  17        0.38        0.15      1.12 o 
   3   6  17        2.78        3.82      1.51 o 
  -4   7  17        5.93        4.62      1.62 o 
  -3   7  17        7.16        6.63      1.77 o 
  -2   7  17        3.27        3.22      1.40 o 
  -1   7  17        5.56        4.83      1.55 o 
   0   7  17        8.70        7.76      1.70 o 
   1   7  17        6.13        8.21      1.86 o 
   2   7  17        0.00       -0.18      1.20 o 
   3   7  17        1.40        0.22      1.36 o 
  -3   8  17        4.52        5.45      1.71 o 
  -2   8  17       24.03       25.19      3.29 o 
  -1   8  17       11.57       11.46      2.14 o 
   0   8  17        1.45        2.34      1.52 o 
   1   8  17        6.98        8.35      2.55 o 
   2   8  17        2.58        2.34      2.11 o 
  -1   9  17       20.66       23.57      6.22 o 
   0   9  17       12.45       15.96      2.57 o 
  -4   0  18        8.69       11.60      1.81 o 
  -2   0  18       13.45        9.49      1.71 o 
   0   0  18     1808.77     1686.66     94.95 o 
   2   0  18       64.76       64.17      5.04 o 
   4   0  18       65.24       46.44      4.71 o 
  -5   1  18        6.86        5.89      1.50 o 
  -4   1  18        5.32        4.62      1.25 o 
  -3   1  18      118.19      102.16      4.13 o 
  -2   1  18        0.12       -0.30      0.61 o 
  -1   1  18        6.44        7.78      1.05 o 
   0   1  18      215.74      206.46      9.59 o 
   1   1  18      361.18      336.15     15.48 o 
   2   1  18       12.41       10.18      1.57 o 
   3   1  18      101.89       88.45      4.52 o 
   4   1  18       19.78       18.25      2.24 o 
   5   1  18       12.34       11.90      2.19 o 
  -5   2  18        4.96        5.70      1.88 o 
  -4   2  18        1.22       -0.63      0.88 o 
  -3   2  18        3.01        2.37      1.00 o 
  -2   2  18       25.39       20.85      1.48 o 
  -1   2  18      237.18      235.63      7.63 o 
   0   2  18       89.74       91.05      3.57 o 
   1   2  18      212.25      213.54      8.99 o 
   2   2  18      117.68      109.00      5.13 o 
   3   2  18       49.32       43.53      3.05 o 
   4   2  18        1.85        1.28      1.26 o 
   5   2  18        1.47        0.46      1.47 o 
  -5   3  18        0.66       -0.02      1.59 o 
  -4   3  18        0.35        0.53      1.11 o 
  -3   3  18        0.47        1.13      1.01 o 
  -2   3  18       77.53       72.03      3.68 o 
  -1   3  18       28.66       25.27      1.68 o 
   0   3  18      282.87      279.78      8.88 o 
   1   3  18       15.30       13.69      1.45 o 
   2   3  18      101.29       99.80      5.14 o 
   3   3  18       57.80       59.62      3.65 o 
   4   3  18        1.53        1.31      1.34 o 
  -5   4  18        1.63        0.71      1.33 o 
  -4   4  18        6.58        4.13      1.44 o 
  -3   4  18      125.43      120.54      6.39 o 
  -2   4  18      253.59      273.86     12.29 o 
  -1   4  18      109.21       99.22      4.66 o 
   0   4  18        0.08       -0.11      0.66 o 
   1   4  18       49.38       48.75      2.70 o 
   2   4  18       27.23       26.53      2.40 o 
   3   4  18        3.66        2.36      1.30 o 
   4   4  18        7.50        5.20      1.62 o 
  -5   5  18        0.14        1.29      1.66 o 
  -4   5  18       32.71       33.79      4.10 o 
  -3   5  18        1.37        2.09      1.21 o 
  -2   5  18      255.47      258.58     11.87 o 
  -1   5  18       14.56       15.51      2.11 o 
   0   5  18       77.29       86.29      4.04 o 
   1   5  18       70.81       75.44      3.62 o 
   2   5  18      115.80      128.06      5.92 o 
   3   5  18        2.29        1.65      1.31 o 
   4   5  18       12.20       13.45      2.19 o 
  -4   6  18        0.01        1.40      1.30 o 
  -3   6  18       70.37       65.91      5.93 o 
  -2   6  18       16.75       19.06      2.25 o 
  -1   6  18        1.70        0.11      1.16 o 
   0   6  18        3.33        1.20      1.07 o 
   1   6  18       11.37       12.41      1.60 o 
   2   6  18       16.53       18.54      2.17 o 
   3   6  18       41.85       41.68      3.24 o 
  -3   7  18        5.63        4.17      1.62 o 
  -2   7  18        0.03        1.13      1.25 o 
  -1   7  18       12.77       11.37      2.05 o 
   0   7  18        0.86        1.23      1.32 o 
   1   7  18        8.39        9.94      2.04 o 
   2   7  18        1.38        2.08      1.42 o 
   3   7  18        2.22        3.16      1.66 o 
  -2   8  18        1.30        3.20      1.52 o 
  -1   8  18       16.68       23.90      2.77 o 
   0   8  18        3.39        3.23      1.64 o 
   1   8  18        1.19        1.99      1.98 o 
   2   8  18       13.90       18.21      3.21 o 
  -5   0  19      226.80      262.43     23.81 o 
  -3   0  19       42.49       56.14      3.80 o 
  -1   0  19        7.64        7.16      1.47 o 
   1   0  19     1110.38      986.23    127.93 o 
   3   0  19      214.00      181.88     14.17 o 
  -5   1  19        9.99       11.64      1.89 o 
  -4   1  19        2.46        1.50      1.15 o 
  -3   1  19        1.24        1.64      0.82 o 
  -2   1  19      172.44      147.78      5.25 o 
  -1   1  19       97.09      108.69      4.11 o 
   0   1  19      103.96      109.00      7.68 o 
   1   1  19      357.27      337.26     20.35 o 
   2   1  19       28.26       26.79      2.37 o 
   3   1  19       11.54       11.51      1.85 o 
   4   1  19       91.47       78.07      5.00 o 
  -5   2  19        4.53        4.49      1.43 o 
  -4   2  19       46.02       44.12      4.40 o 
  -3   2  19        3.80        3.57      1.11 o 
  -2   2  19       11.79       11.46      1.20 o 
  -1   2  19       53.78       57.45      3.10 o 
   0   2  19        9.45       13.02      1.25 o 
   1   2  19      209.66      196.66      8.10 o 
   2   2  19       64.23       66.30      3.85 o 
   3   2  19       13.74       12.19      1.87 o 
   4   2  19       73.06       69.53      4.69 o 
  -5   3  19        3.08        4.75      1.53 o 
  -4   3  19        4.02        5.45      1.45 o 
  -3   3  19       45.26       41.87      5.00 o 
  -2   3  19        0.05        0.02      0.84 o 
  -1   3  19      495.01      480.00     14.41 o 
   0   3  19       21.73       22.87      1.64 o 
   1   3  19        4.29        5.92      1.42 o 
   2   3  19        2.01        0.50      1.17 o 
   3   3  19        5.58        5.96      1.54 o 
   4   3  19        1.62        2.20      1.45 o 
  -5   4  19       64.71       58.38      5.56 o 
  -4   4  19       22.92       16.87      3.21 o 
  -3   4  19        7.11        5.15      1.42 o 
  -2   4  19       80.61       84.57      4.88 o 
  -1   4  19        6.42        9.24      1.37 o 
   0   4  19        0.25       -0.20      0.73 o 
   1   4  19        0.35        0.86      0.85 o 
   2   4  19      133.95      137.98      8.25 o 
   3   4  19       83.51       82.06      4.73 o 
   4   4  19       12.91       12.41      2.10 o 
  -4   5  19       14.10       19.29      3.10 o 
  -3   5  19        0.03        0.55      1.15 o 
  -2   5  19        1.05        4.20      1.41 o 
  -1   5  19        5.77        4.07      1.39 o 
   0   5  19        2.39        2.63      0.95 o 
   1   5  19       27.18       28.35      2.59 o 
   2   5  19       11.64       16.09      2.25 o 
   3   5  19        0.79        0.93      1.29 o 
  -4   6  19       13.94       11.05      2.11 o 
  -3   6  19        0.30        1.82      1.33 o 
  -2   6  19        6.58        7.35      1.71 o 
  -1   6  19       66.28       71.89      9.02 o 
   0   6  19        5.06        4.75      1.28 o 
   1   6  19        0.94        0.61      1.03 o 
   2   6  19        2.50        3.54      1.48 o 
   3   6  19        0.53       -0.67      1.30 o 
  -3   7  19        1.29        1.95      1.40 o 
  -2   7  19       11.18       12.11      2.10 o 
  -1   7  19        9.46        8.00      1.88 o 
   0   7  19       13.45       11.47      2.24 o 
   1   7  19       15.03       16.80      2.38 o 
   2   7  19       11.45       11.88      2.18 o 
  -2   8  19       11.96       14.64      2.40 o 
  -1   8  19        0.38        1.78      1.57 o 
   0   8  19        0.95        1.94      1.92 o 
   1   8  19        4.84        4.75      2.26 o 
  -4   0  20       18.89       17.35      3.30 o 
  -2   0  20       57.28       57.68      3.92 o 
   0   0  20      134.71      134.99     15.62 o 
   2   0  20      165.64      153.34      9.59 o 
   4   0  20        0.45       -0.19      1.72 o 
  -5   1  20        0.04        2.28      1.72 o 
  -4   1  20       30.10       25.58      2.39 o 
  -3   1  20        6.04        6.17      1.09 o 
  -2   1  20       89.66       76.47      3.28 o 
  -1   1  20      139.03      141.59      5.11 o 
   0   1  20      305.35      300.81     10.66 o 
   1   1  20       27.43       30.96      3.09 o 
   2   1  20        0.23        1.67      1.16 o 
   3   1  20       15.23       15.19      2.02 o 
   4   1  20        3.87        6.22      1.70 o 
  -5   2  20        5.10        6.73      1.63 o 
  -4   2  20        0.71        2.04      1.21 o 
  -3   2  20      118.42      101.41      8.06 o 
  -2   2  20        0.38        0.81      0.75 o 
  -1   2  20       41.36       35.61      2.09 o 
   0   2  20       19.37       21.35      1.57 o 
   1   2  20       70.10       65.74      7.91 o 
   2   2  20      196.62      171.91      7.43 o 
   3   2  20        0.15       -0.39      1.14 o 
   4   2  20       35.47       28.40      2.83 o 
  -5   3  20       32.94       41.87      3.63 o 
  -4   3  20       50.41       55.57      3.99 o 
  -3   3  20      101.41      105.29      7.52 o 
  -2   3  20        4.71        6.58      1.26 o 
  -1   3  20      111.29      100.66      3.99 o 
   0   3  20      129.29      136.02      5.01 o 
   1   3  20       71.87       73.00      4.15 o 
   2   3  20      145.36      141.57      8.21 o 
   3   3  20        0.17       -0.74      1.15 o 
   4   3  20        0.14       -0.22      1.20 o 
  -4   4  20        2.53        3.54      1.42 o 
  -3   4  20       17.13       15.05      1.98 o 
  -2   4  20       23.48       26.95      3.40 o 
  -1   4  20        6.35        5.66      1.22 o 
   0   4  20       23.56       22.03      1.70 o 
   1   4  20        9.45        7.62      1.59 o 
   2   4  20        1.23        2.04      1.35 o 
   3   4  20       10.00        8.33      1.84 o 
   4   4  20        0.05        0.36      1.41 o 
  -4   5  20        6.97        6.96      1.70 o 
  -3   5  20        0.02        0.19      1.13 o 
  -2   5  20        8.10       10.14      1.77 o 
  -1   5  20        0.30       -0.11      1.04 o 
   0   5  20       35.54       36.40      2.59 o 
   1   5  20       48.70       52.44      3.48 o 
   2   5  20        3.95        4.55      1.57 o 
   3   5  20        6.43        6.83      1.83 o 
  -4   6  20        0.42        5.75      2.87 o 
  -3   6  20        0.05       -0.12      1.20 o 
  -2   6  20       15.38       14.58      2.18 o 
  -1   6  20        2.22        0.01      1.13 o 
   0   6  20        1.15        0.90      1.44 o 
   1   6  20        0.97        1.01      1.58 o 
   2   6  20        0.57        1.25      1.33 o 
   3   6  20       23.84       22.89      2.70 o 
  -3   7  20       32.67       29.48      3.57 o 
  -2   7  20        1.32        2.24      1.49 o 
  -1   7  20        0.59        2.04      1.49 o 
   0   7  20        0.55        2.30      1.80 o 
   1   7  20        0.17        0.95      1.84 o 
   2   7  20        0.00       -0.01      1.88 o 
  -1   8  20        6.82        7.45      2.00 o 
   0   8  20       20.46       26.39      3.57 o 
  -5   0  21        0.13        0.24      2.83 o 
  -3   0  21      275.84      252.15     23.76 o 
  -1   0  21       44.21       49.67      3.64 o 
   1   0  21       88.68       82.85      6.30 o 
   3   0  21       10.94        7.74      2.43 o 
  -5   1  21       53.87       60.23      5.90 o 
  -4   1  21       14.30       13.51      2.72 o 
  -3   1  21        7.12       10.28      1.31 o 
  -2   1  21       83.55       75.90      3.31 o 
  -1   1  21       18.45       20.60      1.61 o 
   0   1  21       93.80      100.82      7.45 o 
   1   1  21        0.29        0.20      1.09 o 
   2   1  21       17.46       16.21      2.07 o 
   3   1  21        0.28        0.38      1.16 o 
   4   1  21        2.44        3.23      1.54 o 
  -5   2  21       33.07       35.92      5.07 o 
  -4   2  21        0.66        0.12      1.19 o 
  -3   2  21        1.08        1.06      1.12 o 
  -2   2  21        3.70        1.87      0.86 o 
  -1   2  21       12.86       13.86      1.38 o 
   0   2  21        4.16        6.25      1.21 o 
   1   2  21       20.02       20.15      2.24 o 
   2   2  21        1.01        2.58      1.38 o 
   3   2  21        7.47        6.71      1.73 o 
   4   2  21       48.66       55.88      4.38 o 
  -5   3  21       73.94       40.43      8.54 o 
  -4   3  21       73.14       89.38      5.33 o 
  -3   3  21       14.45       16.12      1.99 o 
  -2   3  21        8.99       11.38      1.49 o 
  -1   3  21        4.15        3.28      0.96 o 
   0   3  21      126.49      132.72      5.48 o 
   1   3  21       91.48       89.01      7.98 o 
   2   3  21      339.69      321.38     18.04 o 
   3   3  21       49.95       41.12      3.24 o 
   4   3  21       24.92       18.98      2.51 o 
  -4   4  21        9.44       13.31      2.03 o 
  -3   4  21       24.24       25.30      3.52 o 
  -2   4  21        3.02        2.14      1.22 o 
  -1   4  21       24.08       24.53      2.16 o 
   0   4  21       30.56       30.57      2.26 o 
   1   4  21       15.58       14.05      2.01 o 
   2   4  21        6.10        9.30      1.82 o 
   3   4  21       14.93       12.84      2.04 o 
  -4   5  21        1.02        1.48      1.40 o 
  -3   5  21       16.41       17.12      2.28 o 
  -2   5  21        9.42        9.97      1.83 o 
  -1   5  21       35.55       35.48      3.04 o 
   0   5  21        0.48       -0.50      1.07 o 
   1   5  21       11.42       11.10      1.88 o 
   2   5  21       12.90       11.18      1.99 o 
   3   5  21       35.75       45.77      3.59 o 
  -3   6  21       11.23       11.51      2.12 o 
  -2   6  21        9.12       10.93      2.02 o 
  -1   6  21        9.96       14.72      2.14 o 
   0   6  21        8.16        9.43      2.32 o 
   1   6  21        4.32        3.39      1.95 o 
   2   6  21        4.59        3.35      1.64 o 
  -2   7  21       20.40       24.67      3.32 o 
  -1   7  21        1.85        3.86      1.57 o 
   0   7  21       14.47       17.85      2.93 o 
   1   7  21       15.22       18.47      5.51 o 
  -4   0  22       36.52       40.26      6.87 o 
  -2   0  22       31.74       27.24      2.76 o 
   0   0  22      125.80      126.04     20.27 o 
   2   0  22      100.16       85.93     18.37 o 
   4   0  22        1.08        0.83      2.05 o 
  -5   1  22       23.34       26.04      3.98 o 
  -4   1  22        0.01        0.11      1.12 o 
  -3   1  22       11.49        9.60      1.56 o 
  -2   1  22       11.31       11.06      1.33 o 
  -1   1  22       28.34       22.90      1.72 o 
   0   1  22       45.05       50.21      5.15 o 
   1   1  22       49.07       45.58      3.33 o 
   2   1  22        1.32        1.64      1.33 o 
   3   1  22        1.43        3.34      1.42 o 
   4   1  22        4.63        2.18      1.45 o 
  -4   2  22        0.33        0.80      1.19 o 
  -3   2  22        0.03       -0.33      0.99 o 
  -2   2  22       49.20       48.96      2.57 o 
  -1   2  22       65.99       68.99      3.20 o 
   0   2  22       86.15       88.57      4.79 o 
   1   2  22       69.77       67.41      4.12 o 
   2   2  22        4.15        4.05      1.91 o 
   3   2  22       15.84       10.94      1.99 o 
  -4   3  22       84.24       94.85      5.64 o 
  -3   3  22       27.27       31.23      4.88 o 
  -2   3  22       25.34       29.72      2.62 o 
  -1   3  22       26.88       27.75      2.00 o 
   0   3  22        5.09        5.24      1.22 o 
   1   3  22        2.68        2.98      1.35 o 
   2   3  22        2.40        2.40      1.37 o 
   3   3  22        0.02       -0.73      1.24 o 
  -4   4  22       11.59       14.72      2.69 o 
  -3   4  22        2.34        1.80      1.33 o 
  -2   4  22       12.09       10.69      1.84 o 
  -1   4  22        8.53       10.32      1.57 o 
   0   4  22        1.00        2.07      1.02 o 
   1   4  22        2.17        3.53      1.47 o 
   2   4  22        4.19        2.27      1.40 o 
   3   4  22        0.93        2.54      1.61 o 
  -3   5  22       68.72       80.94      6.80 o 
  -2   5  22       18.35       18.72      2.37 o 
  -1   5  22       17.52       17.50      3.00 o 
   0   5  22        0.06       -0.73      1.08 o 
   1   5  22        0.56        0.62      1.34 o 
   2   5  22       66.68       72.01      4.84 o 
  -3   6  22        3.45        5.04      1.76 o 
  -2   6  22        0.55        1.22      1.40 o 
  -1   6  22        8.71       10.40      2.01 o 
   0   6  22       28.13       39.11      3.91 o 
   1   6  22        2.60        2.34      1.89 o 
   2   6  22       57.27       78.98      4.84 o 
  -2   7  22        0.49        2.24      1.80 o 
  -1   7  22        3.97        7.71      2.00 o 
   0   7  22        4.67        5.14      2.03 o 
   1   7  22        8.39        8.27      3.55 o 
  -3   0  23       12.14        8.83      1.97 o 
  -1   0  23        0.10       -0.13      1.15 o 
   1   0  23       89.86       87.76     10.68 o 
   3   0  23        7.07        5.53      2.44 o 
  -4   1  23        6.67        7.39      1.76 o 
  -3   1  23        0.32        1.27      1.05 o 
  -2   1  23       32.68       30.37      2.06 o 
  -1   1  23        1.07       -0.05      0.83 o 
   0   1  23       22.85       21.20      2.41 o 
   1   1  23       22.83       24.22      2.64 o 
   2   1  23        0.48        0.18      1.37 o 
   3   1  23        2.68        2.20      1.39 o 
  -4   2  23       16.28       17.75      2.20 o 
  -3   2  23        0.02        0.31      1.13 o 
  -2   2  23        7.44        4.37      1.27 o 
  -1   2  23       10.94       14.12      2.06 o 
   0   2  23      119.13      120.19      7.26 o 
   1   2  23        4.08        3.63      1.45 o 
   2   2  23       55.69       50.48      3.79 o 
   3   2  23        4.54        1.89      1.35 o 
  -4   3  23        3.01        3.08      1.52 o 
  -3   3  23        6.06        5.36      1.84 o 
  -2   3  23        9.03       10.77      1.80 o 
  -1   3  23        0.96        0.91      1.00 o 
   0   3  23        5.82        7.66      1.72 o 
   1   3  23       43.60       46.97      3.74 o 
   2   3  23        4.68        5.72      1.62 o 
   3   3  23       14.32       16.42      3.11 o 
  -4   4  23        7.15        8.67      1.92 o 
  -3   4  23        2.01        0.73      1.40 o 
  -2   4  23       69.79       76.95      4.61 o 
  -1   4  23       26.01       30.08      2.44 o 
   0   4  23        4.27        2.85      1.40 o 
   1   4  23       32.95       44.11      3.38 o 
   2   4  23        6.00        6.51      1.82 o 
   3   4  23        0.49        0.20      1.40 o 
  -3   5  23       63.79       60.74      9.63 o 
  -2   5  23        1.22        2.34      1.44 o 
  -1   5  23       14.13       20.53      2.87 o 
   0   5  23       21.37       26.76      3.37 o 
   1   5  23        0.07        0.42      1.46 o 
   2   5  23        2.79        4.45      1.76 o 
  -2   6  23        3.70        3.55      1.60 o 
  -1   6  23        3.87        3.94      1.92 o 
   0   6  23        5.09        3.10      4.77 o 
   1   6  23        0.06       -0.41      1.60 o 
  -4   0  24        0.76        0.36      2.76 o 
  -2   0  24        1.11        0.81      1.27 o 
   0   0  24      111.06      108.59     16.36 o 
   2   0  24        9.30       11.27      2.92 o 
  -4   1  24        0.13        2.32      1.79 o 
  -3   1  24       20.02       24.68      2.66 o 
  -2   1  24        6.28        6.32      1.21 o 
  -1   1  24        0.18       -0.30      0.85 o 
   0   1  24       50.84       51.20      3.69 o 
   1   1  24       10.89        9.66      1.91 o 
   2   1  24       10.12       13.29      2.16 o 
   3   1  24       15.07       14.13      2.31 o 
  -4   2  24        9.94       12.64      2.05 o 
  -3   2  24        0.02       -1.06      1.06 o 
  -2   2  24        0.44        0.85      1.05 o 
  -1   2  24       53.07       60.39      3.39 o 
   0   2  24        3.18        3.61      1.67 o 
   1   2  24       11.93       13.82      2.17 o 
   2   2  24       16.79       16.30      2.32 o 
   3   2  24        0.97        0.53      1.37 o 
  -4   3  24        2.74        3.49      1.59 o 
  -3   3  24       10.92       10.55      1.90 o 
  -2   3  24        2.07        0.61      1.25 o 
  -1   3  24       11.51       10.66      1.86 o 
   0   3  24       10.96        7.89      1.86 o 
   1   3  24       16.42       19.30      2.44 o 
   2   3  24       10.10       14.60      2.28 o 
   3   3  24        0.66       -0.64      3.63 o 
  -3   4  24       78.69       84.10      8.67 o 
  -2   4  24        2.70        2.56      1.50 o 
  -1   4  24       72.48       69.37      5.17 o 
   0   4  24        7.48       13.57      2.65 o 
   1   4  24       13.52       19.38      2.45 o 
   2   4  24        1.02        1.70      1.53 o 
  -3   5  24       19.43       22.35      2.75 o 
  -2   5  24        4.82        6.46      1.81 o 
  -1   5  24        0.00        1.09      1.63 o 
   0   5  24       16.31       22.57      3.31 o 
   1   5  24        0.10       -0.50      1.62 o 
  -2   6  24        1.15        1.04      5.01 o 
  -1   6  24        0.14        1.39      1.58 o 
   0   6  24       20.06       32.22      5.23 o 
  -3   0  25       10.74       12.52      3.42 o 
  -1   0  25       34.17       44.15      4.86 o 
   1   0  25       11.64        8.87      3.75 o 
   3   0  25        0.02        1.10      2.10 o 
  -4   1  25        0.13       -0.17      1.64 o 
  -3   1  25        7.44       10.68      2.11 o 
  -2   1  25       17.06       20.16      1.77 o 
  -1   1  25        1.71        3.04      1.48 o 
   0   1  25        6.84        6.28      1.75 o 
   1   1  25        6.89        4.96      1.72 o 
   2   1  25        1.72        1.67      1.47 o 
   3   1  25       24.09       32.95      7.32 o 
  -4   2  25        1.78        1.69      4.68 o 
  -3   2  25        2.68        3.19      1.46 o 
  -2   2  25       45.24       53.40      3.30 o 
  -1   2  25       11.94       16.76      2.25 o 
   0   2  25       60.16       69.37      4.43 o 
   1   2  25       40.42       38.81      3.31 o 
   2   2  25        0.76       -1.22      1.25 o 
  -3   3  25        1.63        4.32      1.64 o 
  -2   3  25       39.00       43.66      3.37 o 
  -1   3  25       15.67       16.52      4.75 o 
   0   3  25        0.57        2.18      1.49 o 
   1   3  25       17.49       14.89      2.35 o 
   2   3  25        7.96        8.05      2.06 o 
  -3   4  25       25.02       32.30      3.85 o 
  -2   4  25       20.82       24.06      2.72 o 
  -1   4  25        0.73       -0.23      1.51 o 
   0   4  25        0.84       -0.44      1.55 o 
   1   4  25        0.42        0.87      1.43 o 
   2   4  25        0.11       -0.81      1.38 o 
  -2   5  25        8.70        8.42      2.01 o 
  -1   5  25        2.14        3.06      1.99 o 
   0   5  25       17.39       17.00      4.11 o 
   1   5  25       40.21       53.56      4.93 o 
  -2   0  26       33.74       40.24      3.66 o 
   0   0  26        1.92        3.40      2.38 o 
   2   0  26       31.99       28.83      4.33 o 
  -3   1  26        0.03        0.13      1.33 o 
  -2   1  26        6.27       10.12      1.71 o 
  -1   1  26       22.68       25.52      2.76 o 
   0   1  26        5.66        5.02      1.77 o 
   1   1  26        1.32        3.45      1.64 o 
   2   1  26        2.64        4.91      1.76 o 
  -3   2  26        5.39        2.81      1.52 o 
  -2   2  26        0.04        1.52      1.29 o 
  -1   2  26       41.36       45.48      3.56 o 
   0   2  26        0.03        2.08      1.48 o 
   1   2  26        1.91        2.48      1.59 o 
   2   2  26        1.28        1.50      1.55 o 
  -3   3  26        5.39        5.53      1.92 o 
  -2   3  26       38.86       48.13      3.64 o 
  -1   3  26       36.43       38.38      6.48 o 
   0   3  26        6.51        3.66      1.59 o 
   1   3  26        0.01        0.11      1.46 o 
   2   3  26       33.28       53.44     10.25 o 
  -2   4  26       40.09       56.45      4.12 o 
  -1   4  26        4.44        3.33      2.79 o 
   0   4  26        0.39       -0.10      1.71 o 
   1   4  26        0.55        2.26      1.64 o 
  -1   5  26        0.28        0.33      2.53 o 
   0   5  26       21.01       25.27      8.86 o 
  -3   0  27       27.42       40.99      5.37 o 
  -1   0  27        7.79       16.49      3.50 o 
   1   0  27        8.11        2.38      2.53 o 
  -3   1  27        0.26       -0.73      1.29 o 
  -2   1  27        0.23        0.85      1.42 o 
  -1   1  27        4.15        6.96      1.88 o 
   0   1  27       24.03       26.18      2.92 o 
   1   1  27        5.26        3.03      1.79 o 
   2   1  27        2.46        3.83      2.99 o 
  -3   2  27        0.72        0.07      5.14 o 
  -2   2  27        1.89        4.58      1.94 o 
  -1   2  27        5.67        6.97      2.41 o 
   0   2  27        0.86        2.17      1.63 o 
   1   2  27        1.76        1.43      1.57 o 
  -2   3  27        0.22       -0.97      1.54 o 
  -1   3  27       14.87       13.85      2.88 o 
   0   3  27       21.86       17.73      3.23 o 
   1   3  27       44.09       45.74      3.79 o 
  -1   4  27        0.01        0.93      2.61 o 
   0   4  27       14.02       16.91      3.09 o 
  -2   0  28        0.00       -0.01      2.21 o 
   0   0  28       17.13       15.64      3.94 o 
  -2   1  28        3.85       11.19      2.71 o 
  -1   1  28        0.63        2.45      1.70 o 
   0   1  28       16.87       19.95      2.75 o 
   1   1  28        0.87       -1.08      1.39 o 
  -2   2  28       69.42       93.46      8.08 o 
  -1   2  28       60.05       66.99      6.71 o 
   0   2  28        1.42        4.48      1.87 o 
  -1   3  28        5.12       -0.55      5.37 o 
   0   3  28        0.00        1.67      3.47 o 
  -1   0  29      116.53      184.31     19.89 o 
  -1   1  29        0.02        0.02      3.00 o 
                                                 
